# Supplementary material for: Conservation of the Red Kite Milvus milvus (Aves: Accipitriformes) Is Not Affected by the Establishment of a Broad Hybrid Zone with the Black Kite Milvus migrans migrans in Central Europe
Source: PLoS One. 2016 Jul 27;11(7):e0159202. doi: 10.1371/journal.pone.0159202 (PMC4962980; doi:10.1371/journal.pone.0159202)
Supplement: S1 Table — (XLSX) [file pone.0159202.s001.xlsx]

## Sheet: Table S1
Locus
NCBI Acc. No.	Sequence ID (including ID of the haplotype or voucher)	DNA sequence
CO1
KU640396	>Seq1 [organism=Milvus milvus] Milvus milvus [haplotype CO1-1-red] gene for cytochrome c oxidase subunit 1 (CO1), partial cds; mitochondrial	CTCCTAGGCGACGACCAAATCTACAATGTAATCGTCACTGCACATGCTTTCGTAATAATCTTCTTCATAGTTATACCCATTATAATTGGAGGGTTCGGAAACTGACTTGTCCCTCTCATAATTGGCGCCCCTGACATAGCTTTCCCACGCATGAACAACATAAGCTTCTGACTACTCCCTCCATCTTTCCTCCTCCTACTAGCCTCCTCAACCGTAGAAGCAGGGGCTGGTACTGGATGAACTGTTTACCCCCCATTAGCTGGCAACATAGCCCATGCCGGGGCCTCAGTAGATCTAGCCATCTTCTCCTTACACCTAGCCGGAATTTCATCCATTCTAGGGGCAATTAACTTCATCACAACTGCTATCAACATAAAACCCCCAGCCCTTTCCCAATAC…
KU640397	>Seq2 [organism=Milvus milvus] Milvus milvus [haplotype CO1-2-red] gene for cytochrome c oxidase subunit 1 (CO1), partial cds; mitochondrial	CTCCTAGGCGACGACCAAATCTACAATGTAATCGTCACTGCACATGCTTTCGTAATAATCTTCTTCATAGTTATACCCATTATAATTGGAGGGTTCGGAAACTGACTTGTCCCTCTCATAATTGGCGCCCCTGACATAGCTTTCCCACGCATGAACAACATAAGCTTCTGACTACTCCCTCCATCTTTCCTCCTCCTACTAGCCTCCTCAACCGTAGAAGCAGGGGCTGGTACTGGATGAACTGTTTACCCCCCATTAGCTGGCAACATAGCCCATGCCGGGGCCTCAGTAGATCTAGCCATCTTCTCCTTACACCTAGCCGGAATTTCATCCATTCTAGGAGCAATTAACTTCATCACAACTGCTATCAACATAAAACCCCCAGCCCTTTCCCAATAC…
KU640398	>Seq3 [organism=Milvus migrans] Milvus migrans [haplotype CO1-3-black] gene for cytochrome c oxidase subunit 1 (CO1), partial cds; mitochondrial	CTCCTAGGCGACGACCAAATCTACAATGTAATCGTCACTGCACATGCTTTCGTAATAATCTTCTTCATAGTTATACCCATTATAATCGGAGGGTTCGGAAACTGACTTGTCCCTCTCATAATTGGCGCCCCTGACATAGCTTTCCCACGCATAAACAACATAAGCTTCTGACTACTCCCTCCATCTTTCCTCCTCCTACTAGCCTCCTCAACCGTAGAAGCAGGGGCTGGTACTGGATGAACTGTTTACCCTCCATTAGCTGGCAACATAGCCCATGCCGGAGCCTCAGTGGATCTAGCCATCTTCTCCTTACACCTAGCCGGAATTTCATCCATTCTAGGAGCAATTAACTTCATCACAACTGCTATCAACATAAAACCCCCAGCCCTTTCCCAATAC…
KU640399	>Seq4 [organism=Milvus migrans] Milvus migrans [haplotype CO1-4-black] gene for cytochrome c oxidase subunit 1 (CO1), partial cds; mitochondrial	CTCCTAGGCGACGACCAAATCTACAATGTAATCGTCACTGCACATGCTTTCGTAATAATCTTCTTCATAGTTATGCCCATTATAATCGGAGGGTTCGGAAACTGACTTGTCCCTCTCATAATTGGCGCCCCTGACATAGCTTTCCCACGCATAAACAACATAAGCTTCTGACTACTCCCTCCATCTTTCCTCCTCCTACTAGCCTCCTCAACCGTAGAAGCAGGGGCTGGTACTGGATGAACTGTTTACCCTCCATTAGCTGGCAACATAGCCCATGCCGGAGCCTCAGTGGATCTAGCCATCTTCTCCTTACACCTAGCCGGAATTTCATCCATTCTAGGAGCAATTAACTTCATCACAACTGCTATCAACATAAAACCCCCAGCCCTTTCCCAATAC…
KU640400	>Seq5 [organism=Milvus migrans] Milvus migrans [haplotype CO1-5-black] gene for cytochrome c oxidase subunit 1 (CO1), partial cds; mitochondrial	CTCCTAGGCGACGACCAAATCTACAATGTAATCGTCACTGCACATGCTTTCGTAATAATCTTCTTCATAGTTATACCCATTATAATCGGAGGGTTCGGAAACTGACTTGTCCCTCTCATAATTGGCGCCCCTGACATAGCTTTCCCACGCATAAACAACATAAGCTTCTGACTACTCCCTCCATCTTTCCTCCTCCTACTAGCCTCCTCAACCGTAGAAGCAGGGGCTGGTACTGGATGAACTGTTTACCCTCCATTAGCTGGCAACATAGCCCATGCCGGAGCCTCAGTGGATCTAGCCATCTTCTCCTTACACCTAGCCGGAATTTCATCCATTCTAGGAGCAATTAACTTCATCACAACTGCTATCAACATAAAACCCCCAGCCCTTTCCCAATAC…
KU640401	>Seq6 [organism=Milvus migrans] Milvus migrans [haplotype CO1-6-black] gene for cytochrome c oxidase subunit 1 (CO1), partial cds; mitochondrial	CTCCTAGGCGACGACCAAATCTACAATGTAATCGTCACTGCACATGCTTTCGTAATAATCTTCTTCATAGTTATGCCCATTATAATCGGAGGGTTCGGAAACTGACTTGTCCCTCTCATAATTGGCGCCCCTGACATAGCTTTCCCACGCATAAACAACATAAGCTTCTGACTACTCCCTCCATCTTTCCTCCTCCTACTAGCCTCCTCAACCGTAGAAGCAGGGGCTGGTACTGGATGAACTGTTTACCCCCCATTAGCTGGCAACATAGCCCATGCCGGAGCCTCAGTGGATCTAGCCATCTTCTCCTTACACCTAGCCGGAATTTCATCCATTCTAGGAGCAATTAACTTCATCACAACTGCTATCAACATAAAACCCCCAGCCCTTTCCCAATAC…
KU640402	>Seq7 [organism=Milvus migrans] Milvus migrans [haplotype CO1-7-black] gene for cytochrome c oxidase subunit 1 (CO1), partial cds; mitochondrial	CTCCTAGGCGACGACCAAATCTACAATGTAATCGTCACTGCACATGCTTTCGTAATAATCTTCTTCATAGTTATACCCATTATAATCGGAGGGTTCGGAAACTGACTTGTCCCTCTCATAATTGGCGCCCCTGACATAGCTTTCCCACGCATAAACAACATAAGCTTCTGACTACTCCCTCCATCTTTCCTCCTCCTACTAGCCTCCTCAACCGTAGAAGCAGGGGCTGGTACTGGATGAACTGTTTACCCTCCATTAGCTGGCAACATAGCCCATGCCGGAGCCTCAGTGGATCTAGCCATCTTCTCCCTACACCTAGCCGGAATTTCATCCATTCTAGGAGCAATTAACTTCATCACAACTGCTATCAACATAAAACCCCCAGCCCTTTCCCAATAC…
KU640403	>Seq8 [organism=Milvus migrans] Milvus migrans [haplotype CO1-8-black] gene for cytochrome c oxidase subunit 1 (CO1), partial cds; mitochondrial	CTCCTAGGCGACGACCAAATCTACAATGTAATCGTCACTGCACATGCTTTCGTAATAATCTTCTTCATAGTTATACCCATTATAATCGGAGGGTTCGGAAACTGACTTGTCCCTCTCATAATTGGCGCCCCTGACATAGCTTTCCCACGCATAAACAACATAAGCTTCTGACTACTCCCTCCATCTTTCCTCCTCCTACTAGCCTCCTCAACCGTAGAAGCAGGGGCTGGTACTGGATGAACTGTTTACCCTCCATTAGCTGGCAACATAGCCCATGCCGGAGCCTCAGTGGATCTAGCCATCTTCTCCTTACACCTAGCCGGAATTTCATCCATTCTAGGAGCAATTAACTTCATCACAACTGCTATCAACATAAAACCCCCAGCCCTCTCCCAATAC…
KU640404	>Seq9 [organism=Milvus migrans] Milvus migrans [haplotype CO1-9-black] gene for cytochrome c oxidase subunit 1 (CO1), partial cds; mitochondrial	CTCCTAGGCGACGACCAAATCTACAATGTAATCGTCACTGCACATGCTTTCGTAATAATCTTCTTCATAGTTATACCCATTATAATCGGAGGGTTCGGAAACTGACTTGTCCCTCTCATAATTGGCGCCCCTGACATAGCTTTCCCACGCATAAACAACATAAGCTTCTGACTACTCCCTCCATCTTTCCTCCTCCTACTAGCCTCCTCAACCGTAGAAGCAGGGGCTGGTACTGGATGAACTGTTTACCCTCCATTAGCTGGCAACATAGCCCATGCCGGAGCCTCAGTGGATCTAGCTATCTTCTCCTTACACCTAGCCGGAATTTCATCCATTCTAGGAGCAATTAACTTCATCACAACTGCTATCAACATAAAACCCCCAGCCCTTTCCCAATAC…
KU640405	>Seq10 [organism=Milvus migrans] Milvus migrans [haplotype CO1-10-black] gene for cytochrome c oxidase subunit 1 (CO1), partial cds; mitochondrial	CTCCTAGGCGACGACCAAATCTACAATGTAATCGTCACTGCACATGCTTTCGTAATAATCTTCTTCATAGTTATACCCATTATAATCGGAGGGTtCGgAAACTGACTTGTCCCTCTCATAATTGGCGCCCCTGACATAGCTTTCCCACGCATAAACAACATAAGCTTCTGACTACTCCCTCCATCTTTCCTCCTCCTACTAGCTTCCTCAACCGTAGAAGCAGGGGCTGGTACTGGATGAACTGTTTACCCTCCATTAGCTGGCAACATAGCCCATGCCGGAGCCTCAGTGGATCTAGCCATCTTCTCCTTACACCTAGCCGGAATTTCATCCATTCTAGGAGCAATTAACTTCATCACAACTGCTATCAACATAAAACCCCCAGCCCTTTCCCAATAC…
KU640406	>Seq11 [organism=Milvus migrans] Milvus migrans [haplotype CO1-11-black] gene for cytochrome c oxidase subunit 1 (CO1), partial cds; mitochondrial	CTCCTAGGCGACGACCAAATCTACAATGTAATCGTCACTGCACATGCTTTCGTAATAATCTTCTTCATAGTTATGCCCATTATAATCGGAGGGTTCGGAAACTGACTTGTCCCTCTCATAATTGGCGCCCCTGACATAGCTTTCCCACGCATGAACAACATAAGCTTCTGACTACTCCCTCCATCTTTCCTCCTCCTACTAGCCTCCTCAACCGTAGAAGCAGGGGCTGGTACTGGATGAACTGTTTACCCCCCATTAGCTGGCAACATAGCCCATGCCGGGGCCTCAGTGGATCTAGCCATCTTCTCCTTACACCTAGCCGGAATTTCATCCATTCTAGGAGCAATTAACTTCATCACAACTGCTATCAACATAAAACCCCCAGCCCTTTCCCAATAC…
KU640407	>Seq12 [organism=Milvus migrans] Milvus migrans [haplotype CO1-12-black] gene for cytochrome c oxidase subunit 1 (CO1), partial cds; mitochondrial	CTCCTAGGCGACGACCAAATCTACAATGTAATCGTCACTGCACATGCTTTCGTAATAATCTTCTTCATAGTTATGCCCATTATAATCGGAGGGTTCGGAAACTGACTTGTCCCTCTCATAATTGGCGCCCCTGACATAGCTTTCCCACGCATGAACAACATAAGCTTCTGACTACTCCCTCCATCTTTCCTCCTCCTACTAGCCTCCTCAACCGTAGAAGCAGGGGCTGGTACTGGATGAACTGTTTACCCCCCATTAGCTGGCAACATAGCCCATGCCGGGGCCTCAGTGGACCTAGCCATCTTCTCCTTACACCTAGCCGGAATTTCATCCATTCTAGGAGCAATTAACTTCATCACAACTGCTATCAACATAAAACCCCCAGCCCTTTCCCAATAC…
KU640408	>Seq13 [organism=Milvus milvus] Milvus milvus [haplotype CO1-16-red] gene for cytochrome c oxidase subunit 1 (CO1), partial cds; mitochondrial	CTCCTAGGCGACGACCAAATCTACAATGTAATCGTCACTGCACATGCTTTCGTAATAATCTTCTTCaTAGTTATACCCATTATAATTGGAGGGTTCGGAAACTGACTTGTCCCTCTCATAATTGGCGCCCCTGACATAGCTTTCCCACGCATGAACAACATAAGCTTCTGACTACTCCCTCCATCTTTCCTCCTCCTACTAGCCTCCTCAACCGTaGAAGCAgGGGCTGGTACTGGATGAACTGTTTACCCCCCATTAGCTGGCAACATAGCCCATGCCGGGGCCTCaGTgGATCTAGCCATCTTCTCCTTACACCTAGCCGGAATTTCaTCCATTCTAGGaGCAATTAACTTCATCACAACTGCTATCAACATAAAACCCCCAGCCCTTTCCCAATAC…
CytB
KU670077	>Seq1 [organism=Milvus milvus] Milvus milvus [haplotype CytB-1-red] gene for cytochrome b (CytB), partial cds; mitochondrial	GCCAACGGAGCATCCTTCTTCTTCATCTGCATCTACCTACACATCGGCCGAGGACTATACTACGGTTCATACTTATACAAAGAAACCTGAAATACAGGAATCATCCTCTTACTCACCCTCATAGCAACTGCCTTCGTAGGCTATGTACTCCCATGAGGCCAAATATCCTTCTGAGGGGCCACAGTCATCACAAACCTATTCTCGGCCATCCCATACATCGGACAAACCATCGTAGAATGGGCCTGAGGGGGATTCTCCGTAGACAACCCTACCCTTACCCGATTCTTCGCCCTACACTTCCTACTCCCATTCCTAATCGCAGGCCTCACCTTAATCCATCTCACCTTCCTCCATGAATCCGGCTCAAACAACCCCCTAGGCATCGTCTCAAACTGTGAC…
KU670078	>Seq2 [organism=Milvus milvus] Milvus milvus [haplotype CytB-2-red] gene for cytochrome b (CytB), partial cds; mitochondrial	GCCAACGGAGCATCCTTCTTCTTCATCTGCATCTACCTACACATCGGCCGAGGGCTATACTACGGTTCATACTTATACAAAGAAACCTGAAATACAGGAATCATCCTCTTACTCACCCTCATAGCAACTGCCTTCGTAGGCTATGTACTCCCATGAGGCCAAATATCCTTCTGAGGGGCCACAGTCATCACAAACCTATTCTCGGCCATCCCATACATCGGACAAACCATCGTAGAATGGGCCTGAGGGGGATTCTCCGTAGACAACCCTACCCTTACCCGATTCTTCGCCCTACACTTCCTACTCCCATTCCTAATCGCAGGCCTCACCTTAATCCATCTCACCTTCCTCCATGAATCCGGCTCAAACAACCCCCTAGGCATCGTCTCAAACTGTGAC…
KU670079	>Seq3 [organism=Milvus migrans] Milvus migrans [haplotype CytB-3-black] gene for cytochrome b (CytB), partial cds; mitochondrial	GCCAACGGAGCATCATTCTTCTTCATCTGCATCTACCTACACATCGGCCGAGGACTATACTACGGCTCATACTTATACAAAGAGACCTGAAATACAGGAATCATCCTCTTACTCACCCTCATAGCAACTGCCTTCGTAGGCTACGTACTCCCATGAGGCCAAATATCCTTCTGAGGGGCCACAGTCATCACAAACCTATTCTCGGCCATCCCATACATCGGACAAACCATCGTAGAGTGGGCCTGAGGGGGATTCTCCGTAGACAACCCTACCCTTACCCGATTCTTCGCCCTACACTTCCTACTCCCATTCCTAATCGCAGGCCTCACCTTAATCCATCTCACCTTCCTCCATGAATCCGGTTCAAACAACCCCCTAGGCATCGTCTCAAACTGTGAC…
KU670080	>Seq4 [organism=Milvus migrans] Milvus migrans [haplotype CytB-4-black] gene for cytochrome b (CytB), partial cds; mitochondrial	GCCAACGGAGCATCATTCTTCTTCATCTGCATCTACCTACACATCGGCCGAGGACTATACTACGGCTCATACTTATACAAAGAGACCTGAAATACAGGAATCATCCTCTTACTCACCCTCATAGCAACTGCCTTCGTAGGCTATGTACTCCCATGAGGCCAAATATCCTTCTGAGGGGCCACAGTCATCACAAACCTATTCTCGGCCATCCCATACATCGGACAAACCATCGTAGAGTGGGCCTGAGGGGGATTCTCCGTAGACAACCCTACCCTTACCCGATTCTTCGCCCTACACTTCCTACTCCCATTCCTAATCGCAGGCCTCACCTTAATCCATCTCACCTTCCTCCATGAATCCGGTTCAAACAACCCCCTAGGCATCGTCTCAAACTGTGAC…
KU670081	>Seq5 [organism=Milvus migrans] Milvus migrans [haplotype CytB-5-black] gene for cytochrome b (CytB), partial cds; mitochondrial	GCCAACGGAGCATCATTCTTCTTCATCTGCATCTACCTACACATCGGCCGAGGACTATACTACGGCTCATACTTATACAAAGAGACCTGAAATACAGGAATCATCCTCTTACTCACCCTCATAGCAACTGCCTTCGTAGGCTATGTACTCCCATGAGGCCAAATATCCTTCTGAGGGGCCACAGTCATCACAAACCTATTCTCGGCCATCCCATACATCGGACAAACCATCGTAGAGTGGGCCTGAGGGGGATTCTCCGTAGACAACCCCACCCTTACCCGATTCTTCGCCCTACACTTCCTACTCCCATTCCTAATCGCAGGCCTCACCTTAATCCATCTCACCTTCCTCCATGAATCCGGTTCAAACAACCCCCTAGGCATCGTCTCAAACTGTGAC…
KU670082	>Seq6 [organism=Milvus migrans] Milvus migrans [haplotype CytB-6-black] gene for cytochrome b (CytB), partial cds; mitochondrial	GCCAACGGAGCATCCTTCTTCTTCATCTGCATCTACCTACACATCGGCCGAGGACTATACTACGGCTCATACTTATACAAAGAAACCTGAAATACAGGAATCATCCTCTTACTCACCCTCATAGCAACTGCCTTCGTAGGCTATGTACTCCCATGAGGCCAAATATCCTTCTGAGGGGCCACCGTCATCACAAACCTATTCTCGGCCATCCCATACATCGGACAAACCATCGTAGAGTGGGCCTGAGGGGGATTCTCCGTAGACAACCCTACCCTTACCCGATTCTTCGCCCTACACTTCCTACTCCCATTCCTAATCGCAGGCCTCACCTTAATCCATCTCACCTTCCTCCATGAATCCGGTTCAAACAACCCCCTAGGCATCGTCTCAAACTGTGAC…
KU670083	>Seq7 [organism=Milvus milvus] Milvus milvus [haplotype CytB-7-red] gene for cytochrome b (CytB), partial cds; mitochondrial	GCCAACGGAGCATCCTTCTTCTTCATCTGCATCTACCTACACATCGGCCGAGGACTATACTACGGTTCATACTTATACAAAGAAACCTGAAATACAGGAATCATCCTCTTACTCACCCTCATAGCAACTGCCTTCGTAGGCTATGTACTCCCATGAGGCCAAATATCCTTCTGAGGGGCCACAGTCATCACAAACCTATTCTCGGCCATCCCATACATCGGACAAACCATCGTAGAATGGGCCTGAGGGGGATTCTCCGTAGACAACCCTACCCTTACCCGATTCTTCGCCCTACACTTCCTACTCCCATTCCTAATCGCAGGCCTCACCTTAATCCATCTCACCTTCCTCCATGAATCCGGCTCAAACAACCCCCTAGGCATCGTCTCAAACTGTGAC…
KU670084	>Seq8 [organism=Milvus milvus] Milvus milvus [haplotype CytB-8-red] gene for cytochrome b (CytB), partial cds; mitochondrial	GCTAACGGAGCATCCTTCTTCTTCATCTGCATCTACCTACACATCGGCCGAGGACTATACTACGGTTCATACTTATACAAAGAAACCTGAAATACAGGAATCATCCTCTTACTCACCCTCATAGCAACTGCCTTCGTAGGCTATGTACTCCCATGAGGCCAAATATCCTTCTGAGGGGCCACAGTCATCACAAACCTATTCTCGGCCATCCCATACATCGGACAAACCATCGTAGAATGGGCCTGAGGGGGATTCTCCGTAGACAACCCTACCCTTACCCGATTCTTCGCCCTACACTTCCTACTCCCATTCCTAATCGCAGGCCTCACCTTAATCCATCTCACCTTCCTCCATGAATCCGGCTCAAACAACCCCCTAGGCATCGTCTCAAACTGTGAC…
KU670085	>Seq9 [organism=Milvus milvus] Milvus milvus [haplotype CytB-9-red] gene for cytochrome b (CytB), partial cds; mitochondrial	GCCAACGGAGCATCCTTCTTCTTCATCTGCATCTACCTACACATCGGCCGAGGGCTATACTACGGTTCATACTTATACAAAGAAACCTGAAATACAGGAATCATCCTCTTACTCACCCTCATAGCAACTGCCTTCGTAGGCTATGTACTCCCATGAGGCCAAATATCCTTCTGAGGGGCCACAGTCATCACAAACCTATTCTCGGCCATCCCATACATCGGACAAACCATCGTAAAATGGGCCTGAGGGGGATTCTCCGTAGACAACCCTACCCTTACCCGATTCTTCGCCCTACACTTCCTACTCCCATTCCTAATCGCAGGCCTCACCTTAATCCATCTCACCTTCCTCCATGAATCCGGCTCAAACAACCCCCTAGGCATCGTCTCAAACTGTGAC…
KU670086	>Seq10 [organism=Milvus migrans] Milvus migrans [haplotype CytB-10-black] gene for cytochrome b (CytB), partial cds; mitochondrial	GCCAACGGAGCATCATTCTTCTTCATCTGCATCTACCTACACATCGGCCGAGGACTATACTACGGCTCATACTTATACAAAGAGACCTGAAATACAGGAATCATCCTCTTACTCACCCTCATAGCAACTGCCTTCGTAGGCTATGTACTCCCATGAGGCCAAATATCCTTCTGAGGGGCCACAGTCATCACAAACCTATTCTCGGCCATCCCATACATCGGACAAACCATCGTAGAGTGGGCCTGAGGGGGATTCTCCGTAGACAACCCTACCCTTACCCGATTCTTCGCCCTACACTTCCTACTCCCATTCCTAATCGCAGGCCTCACCTTAATCCATCTCACCTTCCTCCATGAATCCGGTTCAAACAACCCCCTAGGCATCGTCTCAAACTGTGAC…
KU670087	>Seq11 [organism=Milvus migrans] Milvus migrans [haplotype CytB-11-black] gene for cytochrome b (CytB), partial cds; mitochondrial	GCCAACGGAGCATCATTCTTCTTCATCTGCATCTACCTACACATCGGCCGAGGACTATACTACGGCTCATACTTATACAAAGAGACCTGAAATACAGGAATCATCCTCTTACTCACCCTCATAGCAACTGCCTTCGTAGGCTATGTACTCCCATGAGGCCAAATATCCTTCTGAGGGGCCACAGTCATCACAAACCTATTCTCGGCCATCCCATACATCGGACAAACCATCGTAGAGTGGGCCTGAGGGGGATTCTCCGTAGACAATCCTACCCTTACCCGATTCTTCGCCCTACACTTCCTACTCCCATTCCTAATCGCAGGCCTCACCTTAATCCATCTCACCTTCCTCCATGAATCCGGTTCAAACAACCCCCTAGGCATCGTCTCAAACTGTGAC…
KU670088	>Seq12 [organism=Milvus migrans] Milvus migrans [haplotype CytB-12-black] gene for cytochrome b (CytB), partial cds; mitochondrial	GCCAACGGAGCATCATTCTTCTTCATCTGCATCTACCTACACATCGGCCGAGGACTATACTACGGCTCATACTTATACAAAGAGACCTGAAATACAGGAATCATCCTCTTACTCACCCTCATAGCAACTGCCTTCGTAGGCTATGTACTCCCATGAGGCCAAATATCCTTCTGAGGGGCCACAGTCATCACAAACCTATTCTCGGCCATCCCATACATCGGACAAACCATCGTAGAGTGGGCCTGAGGGGGATTCTCCGTAGACAATCCTACCCTTACCCGATTCTTCGCCCTACACTTCCTACTCCCATTCCTAATCGCAGGCCTCACCCTAATCCATCTCACCTTCCTCCATGAATCCGGTTCAAACAACCCCCTAGGCATCGTCTCAAACTGTGAC…
KU670089	>Seq13 [organism=Milvus migrans] Milvus migrans [haplotype CytB-13-black] gene for cytochrome b (CytB), partial cds; mitochondrial	GCCAACGGAGCATCATTCTTCTTCATCTGCATCTACCTACACATCGGCCGAGGACTATACTACGGCTCATACTTATACAAAGAGACCTGAAATACAGGAATCATCCTCTTACTCACCCTCATAGCAACTGCCTTCGTAGGCTATGTACTCCCATGAGGCCAAATATCCTTCTGAGGGGCCACAGTCATCACAAACCTATTCTCGGCCATCCCATACATCGGACAAACCATCGTAGAGTGGGCCTGAGGGGGATTCTCCGTAGACAACCCTACCCTTACCCGATTCTTCGCCCTACACTTCCTACTCCCATTCCTAATCGCAGGCCTCACCTTAATCCATCTCACCTTCCTCCATGAATCCGGTTCAAACAACCCCCTAGGCATCGTCTCAAACTGTGAC…
KU670090	>Seq14 [organism=Milvus migrans] Milvus migrans [haplotype CytB-14-black] gene for cytochrome b (CytB), partial cds; mitochondrial	GCCAACGGAGCATCCTTCTTCTTCATCTGCATCTACCTACACATCGGCCGAGGACTATACTACGGCTCATACTTATACAAAGAAACCTGAAATACAGGAATCATCCTCTTACTCACCCTCATAGCAACTGCCTTCGTAGGCTATGTACTCCCATGAGGCCAAATATCCTTCTGAGGGGCCACAGTCATCACAAACCTATTCTCGGCCATCCCATACATCGGACAAACCATCGTAGAGTGGGCCTGAGGGGGATTCTCCGTAGACAACCCTACCCTTACCCGATTCTTCGCCCTACACTTCCTACTCCCATTCCTAATCGCAGGCCTCACCTTAATCCATCTCACCTTCCTCCATGAATCCGGTTCAAACAACCCCCTAGGCATCGTCTCAAACTGTGAC…
KU670091	>Seq15 [organism=Milvus migrans] Milvus migrans [haplotype CytB-15-black] gene for cytochrome b (CytB), partial cds; mitochondrial	GCCAACGGAGCATCATTCTTCTTCATCTGCATCTACCTACACATCGGCCGAGGACTATACTACGGCTCATACTTATACAAAGAGACATGAAATACAGGAATCATCCTCCTACTCACCCTCATAGCAACTGCCTTCGTAGGCTATGTACTCCCATGAGGCCAAATATCCTTCTGAGGAGCCACAGTCATCACAAACCTATTCTCGGCCATCCCATACATCGGACAAACCATCGTAGAGTGGGCCTGAGGGGGATTCTCCGTAGACAACCCTACCCTTACCCGATTCTTCGCCCTACACTTCCTACTCCCATTCCTAATCGCAGGCCTCACCTTAATCCATCTCACCTTCCTCCATGAATCCGGTTCAAACAACCCCCTAGGCATCGTCTCAAACTGTGAC…
Myc
KU708627	>Seq1 [organism=Milvus milvus] Milvus milvus [voucher 3LF-1171] v-myc myelocytomatosis viral oncogene-like protein (MYC) gene, partial intron B and exon 3 cds	GCTATCTCTCCTGCGCTCCTCGGAATTACGCAACGTCTTTGCAACTTTTGAAATCGGGGAGCCGGGCTTTGGAGCACGCTCCGTGTGTCCTATTGCACTCGAAGCGTTGCTTCCTTCAAGGAAAGGCTCTTGGGGGAAAGCGGAGTCCGGCAGCCTCAGATGGGTTTAAGAAGGGCTTGTCAATGGGTTCCTTGCTGTGCAGCTCAGAATAACCTTCCCTTATAAACGCAGCGGTCCTGAGAGTATTTGCACGGATCAGCTTACGAGTCCTTTTGTTGTTGTTGTTTTTCCCCTTGCAGAGGAAGAACAAGAGGAAGATGAGGAAATCGATGTCGTTACATTAGCTGAAGCG
KU708628	>Seq2 [organism=Milvus milvus] Milvus milvus [voucher 3LF-1172] v-myc myelocytomatosis viral oncogene-like protein (MYC) gene, partial intron B and exon 3 cds	GCTATCTCTCCTGCGCTCCTCGGAATTACGCAACGTCTTTGCAACTTTTGAAATCGGGGAGCCGGGCTTTGGAGCACGCTCCGTGTGTCCTATTGCACTCGAAGCGTTGCTTCCTTCAAGGAAAGGCTCTTGGGGGAAAGCGGAGTCCGGCAGCCTCAGATGGGTTTAAGAAGGGCTTGTCAATGGGTTCCTTGCTGTGCAGCTCAGAATAACCTTCCCTTATAAACGCAGCGGTCCTGAGAGTATTTGCACGGATCAGCTTACGAGTCCTTTTGTTGTTGTTGTTTTTCCCCTTGCAGAGGAAGAACAAGAGGAAGATGAGGAAATCGATGTCGTTACATTAGCTGAAGCG
KU708629	>Seq3 [organism=Milvus milvus] Milvus milvus [voucher 3LF-1173] v-myc myelocytomatosis viral oncogene-like protein (MYC) gene, partial intron B and exon 3 cds	GCTATCTCTCCTGCGCTCCTCGGAATTACGCAACGTCTTTGCAACTTTTGAAATCGGGGAGCCGGGCTTTGGAGCACGCTCCGTGTGTCCTATTGCACTCGAAGCGTTGCTTCCTTCAAGGAAAGGCTCTTGGGGGAAAGCGGAGTCCGGCAGCCTCAGATGGGTTTAAGAAGGGCTTGTCAATGGGTTCCTTGCTGTGCAGCTCAGAATAACCTTCCCTTATAAACGCAGCGGTCCTGAGAGTATTTGCACGGATCAGCTTACGAGTCCTTTTGTTGTTGTTGTTTTTCCCCTTGCAGAGGAAGAACAAGAGGAAGATGAGGAAATCGATGTCGTTACATTAGCTGAAGCG
KU708630	>Seq4 [organism=hybrid of Milvus milvus and Milvus migrans] hybrid of Milvus milvus and Milvus migrans [voucher 3LF-1174] v-myc myelocytomatosis viral oncogene-like protein (MYC) gene, partial intron B and exon 3 cds	GCTATCTCTCCTGYGCTCCTCGGAATTACGCAACGTCTTTGCAACTTTTGAAATCRGGGAGCCGGGCTTTGGAGCACGCTCCGTGTGTCCTATTGCACTCGAAGCGTTGCTTCCTTCAAGGAAAGGYTCTTGGGGRAAAGCRGAGTCCRGCAGCCTCAGATGGGTTTAAGAAGGGCTTGTCAATGGGTTCCTTGCTGTGCAGCTCAGAATAACCTTCCCTTATAAACGCAGCGGTCCTGAGAGTATTTGCACGGATCAGCTTACGAGTCCTTTTGTTGTTGTTGTTTTTCCCCTTGCAGAGGAAGAACAAGAGGAAGATGAGGAAATCGATGTCGTTACATTAGCTGAAGCG
KU708631	>Seq5 [organism=hybrid of Milvus milvus and Milvus migrans] hybrid of Milvus milvus and Milvus migrans [voucher 3LF-1175] v-myc myelocytomatosis viral oncogene-like protein (MYC) gene, partial intron B and exon 3 cds	GCTATCTCTCCTGCGCTCCTCGGAATTACGCAACGTCTTTGCAACTTTTGAAATCGGGGAGCYGGGCTTTGGAGCACGCTCCGTGTGTCCTATTGCACTCGAAGCGTTGCTTCCTTCAAGGAAAGGCTCTTGGGGGAAAGCRGAGTCCRGCAGCCTCAGATGGGTTTAAGAAGGGCTTGTCAATGGGTTCCTTGCTGTGCAGCTCAGAATAACCTTCCCTTATAAACGCAGCGGTCCTGAGAGTATTTGCACGGATCAGCTTACGAGTCCTTTTGTTGTTGTTGTTTTTCCCCTTGCAGAGGAAGAACAAGAGGAAGATGAGGAAATCGATGTCGTTACATTAGCTGAAGCG
KU708632	>Seq6 [organism=hybrid of Milvus milvus and Milvus migrans] hybrid of Milvus milvus and Milvus migrans [voucher 3LF-1176] v-myc myelocytomatosis viral oncogene-like protein (MYC) gene, partial intron B and exon 3 cds	GCTATCTCTCCTGCGCTCCTCGGAATTACGCAACGTCTTTGCAACTTTTGAAATCGGGGAGCYGGGCTTTGGAGCACGCTCCGTGTGTCCTATTGCACTCGAAGCGTTGCTTCCTTCAAGGAAAGGCTCTTGGGGGAAAGCRGAGTCCRGCAGCCTCAGATGGGTTTAAGAAGGGCTTGTCAATGGGTTCCTTGCTGTGCAGCTCAGAATAACCTTCCCTTATAAACGCAGCGGTCCTGAGAGTATTTGCACGGATCAGCTTACGAGTCCTTTTGTTGTTGTTGTTTTTCCCCTTGCAGAGGAAGAACAAGAGGAAGATGAGGAAATCGATGTCGTTACATTAGCTGAAGCG
KU708633	>Seq7 [organism=Milvus migrans] Milvus migrans [voucher 3LF-1177] v-myc myelocytomatosis viral oncogene-like protein (MYC) gene, partial intron B and exon 3 cds	GCTATCTCTCCTGTGCTCCTCGGAATTACGCAACGTCTTTGCAACTTTTGAAATCAGGGAGCCGGGCTTTGGAGCACGCTCCGTGTGTCCTATTGCACTCGAAGCGTTGCTTCCTTCAAGGAAAGGTTCTTGGGGAAAAGCAGAGTCCAGCAGCCTCAGATGGGTTTAAGAAGGGCTTGTCAATGGGTTCCTTGCTGTGCAGCTCAGAATAACCTTCCCTTATAAACGCAGCGGTCCTGAGAGTATTTGCACGGATCAGCTTACGAGTCCTTTTGTTGTTGTTGTTTTTCCCCTTGCAGAGGAAGAACAAGAGGAAGATGAGGAAATCGATGTCGTTACATTAGCTGAAGCG
KU708634	>Seq8 [organism=Milvus migrans] Milvus migrans [voucher 3LF-1178] v-myc myelocytomatosis viral oncogene-like protein (MYC) gene, partial intron B and exon 3 cds	GCTATCTCTCCTGTGCTCCTCGGAATTACGCAACGTCTTTGCAACTTTTGAAATCRGGGAGCCGGGCTTTGGAGCACGCTCCGTGTGTCCTATTGCACTCGRAGCGTTGCTTCCTTCAAGGAAAGGYTCTTGGGGRAAAGCAGAGTCCAGCAGCCTCAGATGGGTTTAAGAAGGGYTTGTCAATGGGTTCCTTGCTGTGCAGCTCRGAATAACCTTCCCTTATAAACGCAGCGGTCCTGAGAGTATTTGCACGGATCAGCTTACGAGTCCTTTTGTTGTTGTTGTTTTTCCCCTTGCAGAGGAAGAACAAGAGGAAGATGAGGAAATCGATGTCGTTACATTAGCTGAAGCG
KU708635	>Seq9 [organism=Milvus migrans] Milvus migrans [voucher 3LF-1179, allele A] v-myc myelocytomatosis viral oncogene-like protein (MYC) gene, partial intron B and exon 3 cds	GCTATCTCTCCTGCGCTCCTCGGAATTACGCAACGTCTTTGCAACTTTTGAAATCGGGGAGCTGGGCTTTGGAGCACGCTCCGTGTGTCCTATTGCACTAGAAGCGTTGCTTCCTTCAAGGAAAGGCTCTTGGGGGAAAGCAGAGTCCAGCAGCCTCAGATGGGTTTAAGAAGGGCTTGTCAATGGGTTCCTTGCTGTGCAGCTCAGAATAACCTTCCCTTATAAACGCAGCGGTCCTGAGAGTATTTGCACGGATCAGCTTACGAGTCCTTTTGTTGTTGTT---TTTCCCCTTGCAGAGGAAGAACAAGAGGAAGATGAGGAAATCGATGTCGTTACATTAGcTGAAGcG
KU708636	>Seq10 [organism=Milvus migrans] Milvus migrans [voucher 3LF-1179, allele B] v-myc myelocytomatosis viral oncogene-like protein (MYC) gene, partial intron B and exon 3 cds	GCTATCTCTCCTGCGCTCCTCGGAATTACGCAACGTCTTTGCAACTTTTGAAATCGGGGAGCTGGGCTTTGGAGCACGCTCCGTGTGTCCTATTGCACTAGACGCGTTGCTTCCTTCAAGGAAAGGCTCTTGGGGGAAAGCAGAGTCCAGCAGCCTCAGATGGGTTTAAGAAGGGCTTGTCAATGGGTTCCTTGCTGTGCAGCTCGGAATAACCTTCCcTTATAAACGCAGCGGTCCTGAGAGTATTTGCACGGATCAGCTTACGAGTCCTTTTGTTGTTGTTGTTTTTCCCCTTGCAGAGGAAGAACAAGAGGAAGATGAGGAAATCGATGTCGTTACATTAGcTGAAGcG
KU708637	>Seq11 [organism=Milvus milvus] Milvus milvus [voucher 3LF-1915] v-myc myelocytomatosis viral oncogene-like protein (MYC) gene, partial intron B and exon 3 cds	GCTATCTCTCCTGCGCTCCTCGGAATTACGCAACGTCTTTGCAACTTTTGAAATCGGGGAGCCGGGCTTTGGAGCACGCTCCGTGTGTCCTATTGCACTCGAAGCGTTGCTTCCTTCAAGGAAAGGYTCTTGGGGRAAAGCRGAGTCCRGCAGCCTCAGATGGGTTTAAGAAGGGCTTGTCAATGGGTTCCTTGCTGTGCAGCTCAGAATAACCTTCCCTTATAAACGCAGCGGTCCTGAGAGTATTTGCACGGATCAGCTTACGAGTCCTTTTGTTGTTGTTGTTTTTCCCCTTGCAGAGGAAGAACAAGAGGAAGATGAGGAAATCGATGTCGTTACATTAGCTGAAGCG
KU708638	>Seq12 [organism=Milvus milvus] Milvus milvus [voucher 3LF-1916] v-myc myelocytomatosis viral oncogene-like protein (MYC) gene, partial intron B and exon 3 cds	GCTATCTCTCCTGCGCTCCTCGGAATTACGCAACGTCTTTGCAACTTTTGAAATCGGGGAGCCGGGCTTTGGAGCACGCTCCGTGTGTCCTATTGCACTCGAAGCGTTGCTTCCTTCAAGGAAAGGYTCTTGGGGRAAAGCRGAGTCCRGCAGCCTCAGATGGGTTTAAGAAGGGCTTGTCAATGGGTTCCTTGCTGTGCAGCTCAGAATAACCTTCCCTTATAAACGCAGCGGTCCTGAGAGTATTTGCACGGATCAGCTTACGAgTCCTTTTGTTGTTGTTGTTTTTCCCCTTGCAGAGGAAGAACAAgAGGAAGATGAGGAAATCGATGTCGTTACATTAGCTGAAGCG
KU708639	>Seq13 [organism=Milvus milvus] Milvus milvus [voucher 3LF-1917] v-myc myelocytomatosis viral oncogene-like protein (MYC) gene, partial intron B and exon 3 cds	GCTATCTCTCCTGCGCTCCTCGGAATTACGCAACGTCTTTGCAACTTTTGAAATCGGGGAGCCGGGCTTTGGAGCACGCTCCGTGTGTCCTATTGCACTCGAAGCGTTGCTTCCTTCAAGGAAAGGYTCTTGGGGRAAAGCRGAGTCCRGCAGCCTCAGATGGGTTTAAGAAGGGCTTGTCAATGGGTTCCTTGCTGTGCAGCTCAGAATAACCTTCCCTTATAAACGCAGCGGTCCTGAGAGTATTTGCACGGATCAGCTTACGAGTCCTTTTGTTGTTGTTGTTTTTCCCCTTGCAGAGGAAGAACAAGAGGAAGATGAGGAAATCGATGTCGTTACATTAGCTGAAGCG
KU708640	>Seq14 [organism=Milvus milvus] Milvus milvus [voucher 3LF-1918] v-myc myelocytomatosis viral oncogene-like protein (MYC) gene, partial intron B and exon 3 cds	GCTATCTCTCCTGCGCTCCTCGGAATTACGCAACGTCTTTGCAACTTTTGAAATCGGGGAGCCGGGCTTTGGAGCACGCTCCGTGTGTCCTATTGCACTCGAAGCGTTGCTTCCTTCAAGGAAAGGYTCTTGGGGRAAAGCRGAGTCCRGCAGCCTCAGATGGGTTTAAGAAGGGCTTGTCAATGGGTTCCTTGCTGTGCAGCTCAGAATAACCTTCCCTTATAAACGCAGCGGTCCTGAGAGTATTTGCACGGATCAGCTTACGAGTCCTTTTGTTGTTGTTGTTTTTCCCCTTGCAGAGGAAGAACAAGAGGAAGATGAGGAAATCGATGTCGTTACATTAGCTGAAGCG
KU708641	>Seq15 [organism=Milvus milvus] Milvus milvus [voucher 3LF-1919] v-myc myelocytomatosis viral oncogene-like protein (MYC) gene, partial intron B and exon 3 cds	GCTATCTCTCCTGCGCTCCTCGGAATTACGCAACGTCTTTGCAACTTTTGAAATCGGGGAGCCGGGCTTTGGAGCACGCTCCGTGTGTCCTATTGCACTCGAAGCGTTGCTTCCTTCAAGGAAAGGYTCTTGGGGRAAAGCRGAGTCCRGCAGCCTCAGATGGGTTTAAGAAGGGCTTGTCAATGGGTTCCTTGCTGTGCAGCTCAGAATAACCTTCCCTTATAAACGCAGCGGTCCTGAGAGTATTTGCACGGATCAGCTTACGAGTCCTTTTGTTGTTGTTGTTTTTCCCCTTGCAGAGGAAGAACAAgaGGAAGATGAGGAAATCGATGTCGTTACATTAGCTGAAGCG
KU708642	>Seq16 [organism=Milvus milvus] Milvus milvus [voucher 3LF-1920] v-myc myelocytomatosis viral oncogene-like protein (MYC) gene, partial intron B and exon 3 cds	GCTATCTCTCCTGCGCTCCTCGGAATTACGCAACGTCTTTGCAACTTTTGAAATCGGGGAGCCGGGCTTTGGAGCACGCTCCGTGTGTCCTATTGCACTCGAAGCGTTGCTTCCTTCAAGGAAAGGYTCTTGGGGRAAAGCRGAGTCCRGCAGCCTCAGATGGGTTTAAGAAGGGCTTGTCAATGGGTTCCTTGCTGTGCAGCTCAGAATAACCTTCCCTTATAAACGCAGCGGTCCTGAGAGTATTTGCACGGATCAGCTTACGAGTCCTTTTGTTGTTGTTGTTTTTCCCCTTGCAGAGGAAGAACAAGAGGAAGATGAGGAAATCGATGTCGTTACATTAGCTGAAGCG
KU708643	>Seq17 [organism=Milvus milvus] Milvus milvus [voucher 3LF-1921] v-myc myelocytomatosis viral oncogene-like protein (MYC) gene, partial intron B and exon 3 cds	GCTATCTCTCCTGCGCTCCTCGGAATTACGCAACGTCTTTGCAACTTTTGAAATCGGGGAGCCGGGCTTTGGAGCACGCTCCGTGTGTCCTATTGCACTCGAAGCGTTGCTTCCTTCAAGGAAAGGCTCTTGGGGGAAAGCGGAGTCCGGCAGCCTCAGATGGGTTTAAGAAGGGCTTGTCAATGGGTTCCTTGCTGTGCAGCTCAGAATAACCTTCCCTTATAAACGCAGCGGTCCTGAGAGTATTTGCACGGATCAGCTTACGAGTCCTTTTGTTGTTGTTGTTTTTCCCCTTGCAGAGGAAGAACAAgAGGAAGATGAGGAAATCgATGTCGTTACATTAGCTGAAGCG
KU708644	>Seq18 [organism=Milvus milvus] Milvus milvus [voucher 3LF-1923] v-myc myelocytomatosis viral oncogene-like protein (MYC) gene, partial intron B and exon 3 cds	GCTATCTCTCCTGCGCTCCTCGGAATTACGCAACGTCTTTGCAACTTTTGAAATCGGGGAGCCGGGCTTTGGAGCACGCTCCGTGTGTCCTATTGCACTCGAAGCGTTGCTTCCTTCAAGGAAAGGCTCTTGGGGGAAAGCGGAGTCCGGCAGCCTCAGATGGGTTTAAGAAGGGCTTGTCAATGGGTTCCTTGCTGTGCAGCTCAGAATAACCTTCCCTTATAAACGCAGCGGTCCTGAGAGTATTTGCACGGATCAGCTTACGAGTCCTTTTGTTGTTGTTGTTTTTCCCCTTGCAGAGGAAGAACAAGAGGAAGATGAGGAAATCGATGTCGTTACATTAGCTGAAGCG
KU708645	>Seq19 [organism=Milvus milvus] Milvus milvus [voucher 3LF-1924] v-myc myelocytomatosis viral oncogene-like protein (MYC) gene, partial intron B and exon 3 cds	GCTATCTCTCCTGCGCTCCTCGGAATTACGCAACGTCTTTGCAACTTTTGAAATCGGGGAGCCGGGCTTTGGAGCACGCTCCGTGTGTCCTATTGCACTCGAAGCGTTGCTTCCTTCAAGGAAAGGTTCTTGGGGAAAAGCAGAGTCCAGCAGCCTCAGATGGGTTTAAGAAGGGCTTGTCAATGGGTTCCTTGCTGTGCAGCTCAGAATAACCTTCCCTTATAAACGCAGCGGTCCTGAGAGTATTTGCACGGATCAGCTTACGAGTCCTTTTGTTGTTGTTGTTTTTCCCCTTGCAGAGGAAGAACAAGAGGAAGATGAGGAAATCGATGTCGTTACATTAGCTGAAGCG
KU708646	>Seq20 [organism=Milvus milvus] Milvus milvus [voucher 3LF-1925] v-myc myelocytomatosis viral oncogene-like protein (MYC) gene, partial intron B and exon 3 cds	GCTATCTCTCCTGCGCTCCTCGGAATTACGCAACGTCTTTGCAACTTTTGAAATCGGGGAGCCGGGCTTTGGAGCACGCTCCGTGTGTCCTATTGCACTCGAAGCGTTGCTTCCTTCAAGGAAAGGYTCTTGGGGRAAAGCRGAGTCCRGCAGCCTCAGATGGGTTTAAGAAGGGCTTGTCAATGGGTTCCTTGCTGTGCAGCTCAGAATAACCTTCCCTTATAAACGCAGCGGTCCTGAGAGTATTTGCACGGATCAGCTTACGAGTCCTTTTGTTGTTGTTGTTTTTCCCCTTGCAGAGGAAGAACAAgAGGAAGATGAGGAAATCGATGTCGTTACATTAGCTGAAGCG
KU708647	>Seq21 [organism=Milvus milvus] Milvus milvus [voucher 3LF-1926] v-myc myelocytomatosis viral oncogene-like protein (MYC) gene, partial intron B and exon 3 cds	GCTATCTCTCCTGCGCTCCTCGGAATTACGCAACGTCTTTGCAACTTTTGAAATCGGGGAGCCGGGCTTTGGAGCACGCTCCGTGTGTCCTATTGCACTCGAAGCGTTGCTTCCTTCAAGGAAAGGCTCTTGGGGGAAAGCGGAGTCCGGCAGCCTCAGATGGGTTTAAGAAGGGCTTGTCAATGGGTTCCTTGCTGTGCAGCTCAGAATAACCTTCCCTTATAAACGCAGCGGTCCTGAGAGTATTTGCACGGATCAGCTTACGAGTCCTTTTGTTGTTGTTGTTTTTCCCCTTGCAGAGGAAGAACAAGAGGAAGATGAGGAAATCGATGTCGTTACATTAGCTgAAGCG
KU708648	>Seq22 [organism=Milvus milvus] Milvus milvus [voucher 3LF-1927] v-myc myelocytomatosis viral oncogene-like protein (MYC) gene, partial intron B and exon 3 cds	GCTATCTCTCCTGCGCTCCTCGGAATTACGCAACGTCTTTGCAACTTTTGAAATCGGGGAGCCGGGCTTTGGAGCACGCTCCGTGTGTCCTATTGCACTCGAAGCGTTGCTTCCTTCAAGGAAAGGCTCTTGGGGGAAAGCGGAGTCCGGCAGCCTCAGATGGGTTTAAGAAGGGCTTGTCAATGGGTTCCTTGCTGTGCAGCTCAGAATAACCTTCCCTTATAAACGCAGCGGTCCTGAGAGTATTTGCACGGATCAGCTTACGAGTCCTTTTGTTGTTGTTGTTTTTCCCCTTGCAGAGGAAGAACAAGAGGAAGATGAGGAAATCGATGTCGTTACATTAGCTGAAGCG
KU708649	>Seq23 [organism=Milvus milvus] Milvus milvus [voucher 3LF-1928] v-myc myelocytomatosis viral oncogene-like protein (MYC) gene, partial intron B and exon 3 cds	GCTATCTCTCCTGCGCTCCTCGGAATTACGCAACGTCTTTGCAACTTTTGAAATCGGGGAGCCGGGCTTTGGAGCACGCTCCGTGTGTCCTATTGCACTCGAAGCGTTGCTTCCTTCAAGGAAAGGCTCTTGGGGGAAAGCGGAGTCCGGCAGCCTCAGATGGGTTTAAGAAGGGCTTGTCAATGGGTTCCTTGCTGTGCAGCTCAGAATAACCTTCCCTTATAAACGCAGCGGTCCTGAGAGTATTTGCACGGATCAGCTTACGAGTCCTTTTGTTGTTGTTGTTTTTCCCCTTGCAGAGGAAGAACAAGaGGAAGATGAGGAAATCGATGTCGTTACATTAGCTGAAGCG
KU708650	>Seq24 [organism=Milvus milvus] Milvus milvus [voucher 3LF-1929] v-myc myelocytomatosis viral oncogene-like protein (MYC) gene, partial intron B and exon 3 cds	GCTATCTCTCCTGCGCTCCTCGGAATTACGCAACGTCTTTGCAACTTTTGAAATCGGGGAGCCGGGCTTTGGAGCACGCTCCGTGTGTCCTATTGCACTCGAAGCGTTGCTTCCTTCAAGGAAAGGCTCTTGGGGGAAAGCGGAGTCCGGCAGCCTCAGATGGGTTTAAGAAGGGCTTGTCAATGGGTTCCTTGCTGTGCAGCTCAGAATAACCTTCCCTTATAAACGCAGCGGTCCTGAGAGTATTTGCACGGATCAGCTTACGAGTCCTTTTGTTGTTGTTGTTTTTCCCCTTGCAGAGGAAGAACAAGAGGAAGATGAGGAAATCGATGTCGTTACATTAGCTGAAGCG
KU708651	>Seq25 [organism=Milvus milvus] Milvus milvus [voucher 3LF-1930] v-myc myelocytomatosis viral oncogene-like protein (MYC) gene, partial intron B and exon 3 cds	GCTATCTCTCCTGCGCTCCTCGGAATTACGCAACGTCTTTGCAACTTTTGAAATCGGGGAGCCGGGCTTTGGAGCACGCTCCGTGTGTCCTATTGCACTCGAAGCGTTGCTTCCTTCAAGGAAAGGCTCTTGGGGGAAAGCGGAGTCCGGCAGCCTCAGATGGGTTTAAGAAGGGCTTGTCAATGGGTTCCTTGCTGTGCAGCTCAGAATAACCTTCCCTTATAAACGCAGCGGTCCTGAGAGTATTTGCACGGATCAGCTTACGAGTCCTTTTGTTGTTGTTGTTTTTCCCCTTGCAGAGGAAGAACAAGAGGAAGATGAGGAAATCGATGTCGTTACATTAGCTGAAGCG
KU708652	>Seq26 [organism=Milvus milvus] Milvus milvus [voucher 3LF-1931] v-myc myelocytomatosis viral oncogene-like protein (MYC) gene, partial intron B and exon 3 cds	GCTATCTCTCCTGCGCTCCTCGGAATTACGCAACGTCTTTGCAACTTTTGAAATCGGGGAGCCGGGCTTTGGAGCACGCTCCGTGTGTCCTATTGCACTCGAAGCGTTGCTTCCTTCAAGGAAAGGCTCTTGGGGGAAAGCGGAGTCCGGCAGCCTCAGATGGGTTTAAGAAGGGCTTGTCAATGGGTTCCTTGCTGTGCAGCTCAGAATAACCTTCCCTtATAAACGCAGCGGTCCTGAGAGTATTTGCACGGATCAGCTTACGAGTCCTTTTGTTGTTGTTGTTTTTCCCCTTGCAGAGGAAGAACAAGAGGAAGATGAGGAAATCGATGTCGTTACATTAGCTGAAGCG
KU708653	>Seq27 [organism=Milvus milvus] Milvus milvus [voucher 3LF-1932] v-myc myelocytomatosis viral oncogene-like protein (MYC) gene, partial intron B and exon 3 cds	GCTATCTCTCCTGCGCTCCTCGGAATTACGCAACGTCTTTGCAACTTTTGAAATCGGGGAGCCGGGCTTTGGAGCACGCTCCGTGTGTCCTATTGCACTCGAAGCGTTGCTTCCTTCAAGGAAAGGCTCTTGGGGGAAAGCGGAGTCCGGCAGCCTCAGATGGGTTTAAGAAGGGCTTGTCAATGGGTTCCTTGCTGTGCAGCTCAGAATAACCTTCCCTTATAAACGCAGCGGTCCTGAGAGTATTTGCACGGATCAGCTTACGAGTCCTTTTGTTGTTGTTGTTTTTCCCCTTGCAGAGGAAGAACAAGAGGAAGATGAGGAAATCGATGTCGTTACATTAGCTGAAGCG
KU708654	>Seq28 [organism=Milvus milvus] Milvus milvus [voucher 3LF-1933] v-myc myelocytomatosis viral oncogene-like protein (MYC) gene, partial intron B and exon 3 cds	GCTATCTCTCCTGCGCTCCTCGGAATTACGCAACGTCTTTGCAACTTTTGAAATCGGGGAGCCGGGCTTTGGAGCACGCTCCGTGTGTCCTATTGCACTCGAAGCGTTGCTTCCTTCAAGGAAAGGCTCTTGGGGGAAAGCGGAGTCCGGCAGCCTCAGATGGGTTTAAGAAGGGCTTGTCAATGGGTTCCTTGCTGTGCAGCTCAGAATAACCTTCCCTTATAAACGCAGCGGTCCTGAGAGTATTTGCACGGATCAGCTTACGAGTCCTTTTGTTGTTGTTGTTTTTCCCCTTGCAGAGGAAGAACAAGAGGAAGATGAGGAAATCGATGTCGTTACATTAGCTGAAGCG
KU708655	>Seq29 [organism=Milvus milvus] Milvus milvus [voucher 3LF-1934] v-myc myelocytomatosis viral oncogene-like protein (MYC) gene, partial intron B and exon 3 cds	GCTATCTCTCCTGCGCTCCTCGGAATTACGCAACGTCTTTGCAACTTTTGAAATCGGGGAGCCGGGCTTTGGAGCACGCTCCGTGTGTCCTATTGCACTCGAAGCGTTGCTTCCTTCAAGGAAAGGCTCTTGGGGGAAAGCGGAGTCCGGCAGCCTCAGATGGGTTTAAGAAGGGCTTGTCAATGGGTTCCTTGCTGTGCAGCTCAGAATAACCTTCCCTTATAAACGCAGCGGTCCTGAGAGTATTTGCACGGATCAGCTTACGAGTCCTTTTGTTGTTGTTGTTTTTCCCCTTGCAGAGGAAGAACAAGAGGAAGATGAGGAAATCGATGTCGTTACATTAGCTGAAGCG
KU708656	>Seq30 [organism=Milvus milvus] Milvus milvus [voucher 3LF-1935] v-myc myelocytomatosis viral oncogene-like protein (MYC) gene, partial intron B and exon 3 cds	GCTATCTCTCCTGCGCTCCTCGGAATTACGCAACGTCTTTGCAACTTTTGAAATCGGGGAGCCGGGCTTTGGAGCACGCTCCGTGTGTCCTATTGCACTCGAAGCGTTGCTTCCTTCAAGGAAAGGCTCTTGGGGGAAAGCGGAGTCCGGCAGCCTCAGATGGGTTTAAGAAGGGCTTGTCAATGGGTTCCTTGCTGTGCAGCTCAGAATAACCTTCCCTTATAAACGCAGCGGTCCTGAGAGTATTTGCACGGATCAGCTTACGAGTCCTTTTGTTGTTGTTGTTTTTCCCCTTGCAGAGGAAGAACAAgAGGAAGATGAGGAAATCGATGTCGTTACATTAGCTGAAGCG
KU708657	>Seq31 [organism=Milvus milvus] Milvus milvus [voucher 3LF-1936] v-myc myelocytomatosis viral oncogene-like protein (MYC) gene, partial intron B and exon 3 cds	GCTATCTCTCCTGCGCTCCTCGGAATTACGCAACGTCTTTGCAACTTTTGAAATCGGGGAGCCGGGCTTTGGAGCACGCTCCGTGTGTCCTATTGCACTCGAAGCGTTGCTTCCTTCAAGGAAAGGYTCTTGGGGRAAAGCRGAGTCCRGCAGCCTCAGATGGGTTTAAGAAGGGCTTGTCAATGGGTTCCTTGCTGTGCAGCTCAGAATAACCTTCCCTTATAAACGCAGCGGTCCTGAGAGTATTTGCACGGATCAGCTTACGAGTCCTTTTGTTGTTGTTGTTTTTCCCCTTGCAGAGGAAGAACAAGAGGAAGATGAGGAAATCGATGTCGTTACATTAGCTGAAGCG
KU708658	>Seq32 [organism=Milvus milvus] Milvus milvus [voucher 3LF-1937] v-myc myelocytomatosis viral oncogene-like protein (MYC) gene, partial intron B and exon 3 cds	GCTATCTCTCCTGCGCTCCTCGGAATTACGCAACGTCTTTGCAACTTTTGAAATCGGGGAGCCGGGCTTTGGAGCACGCTCCGTGTGTCCTATTGCACTCGAAGCGTTGCTTCCTTCAAGGAAAGGCTCTTGGGGGAAAGCGGAGTCCGGCAGCCTCAGATGGGTTTAAGAAGGGCTTGTCAATGGGTTCCTTGCTGTGCAGCTCAGAATAACCTTCCCTTATAAACGCAGCGGTCCTGAGAGTATTTGCACGGATCAGCTTACGAGTCCTTTTGTTGTTGTTGTTTTTCCCCTTGCAGAGGAAGAACAAGAGGAAGATGAGGAAATCGATGTCGTTACATTAGCTGAAGCG
KU708659	>Seq33 [organism=Milvus milvus] Milvus milvus [voucher 3LF-1938] v-myc myelocytomatosis viral oncogene-like protein (MYC) gene, partial intron B and exon 3 cds	GCTATCTCTCCTGCGCTCCTCGGAATTACGCAACGTCTTTGCAACTTTTGAAATCGGGGAGCCGGGCTTTGGAGCACGCTCCGTGTGTCCTATTGCACTCGAAGCGTTGCTTCCTTCAAGGAAAGGCTCTTGGGGGAAAGCGGAGTCCGGCAGCCTCAGATGGGTTTAAGAAGGGCTTGTCAATGGGTTCCTTGCTGTGCAGCTCAGAATAACCTTCCCTTATAAACGCAGCGGTCCTGAGAGTATTTGCACGGATCAGCTTACGAGTCCTTTTGTTGTTGTTGTTTTTCCCCTTGCAGAGGAAGAACAAGAGGAaGATGAGGAAATCGATGTCGTTACATTAGCTGAAGCG
KU708660	>Seq34 [organism=Milvus milvus] Milvus milvus [voucher 3LF-1939] v-myc myelocytomatosis viral oncogene-like protein (MYC) gene, partial intron B and exon 3 cds	GCTATCTCTCCTGCGCTCCTCGGAATTACGCAACGTCTTTGCAACTTTTGAAATCGGGGAGCCGGGCTTTGGAGCACGCTCCGTGTGTCCTATTGCACTCGAAGCGTTGCTTCCTTCAAGGAAAGGCTCTTGGGGGAAAGCGGAGTCCGGCAGCCTCAGATGGGTTTAAGAAGGGCTTGTCAATGGGTTCCTTGCTGTGCAGCTCAGAATAACCTTCCCTTATAAACGCAGCGGTCCTGAGAGTATTTGCACGGATCAGCTTACGAGTCCTTTTGTTGTTGTTGTTTTTCCCCTTGCAGAGGAAGAACAAGAGGAAGATGAGGAAATCGATGTCGTTACATTAGCTGAAGCG
KU708661	>Seq35 [organism=Milvus milvus] Milvus milvus [voucher 3LF-1940] v-myc myelocytomatosis viral oncogene-like protein (MYC) gene, partial intron B and exon 3 cds	GCTATCTCTCCTGCGCTCCTCGGAATTACGCAACGTCTTTGCAACTTTTGAAATCGGGGAGCCGGGCTTTGGAGCACGCTCCGTGTGTCCTATTGCACTCGAAGCGTTGCTTCCTTCAAGGAAAGGCTCTTGGGGGAAAGCGGAGTCCGGCAGCCTCAGATGGGTTTAAGAAGGGCTTGTCAATGGGTTCCTTGCTGTGCAGCTCAGAATAACCTTCCCTTATAAACGCAGCGGTCCTGAGAGTATTTGCACGGATCAGCTTACGAGTCCTTTTGTTGTTGTTGTTTTTCCCCTTGCAGAGGAAGAACAAGAGGAAGATGAGGAAATCGaTGTCGTTACATTAGCTGAAGCG
KU708662	>Seq36 [organism=Milvus milvus] Milvus milvus [voucher 3LF-1941] v-myc myelocytomatosis viral oncogene-like protein (MYC) gene, partial intron B and exon 3 cds	GCTATCTCTCCTGCGCTCCTCGGAATTACGCAACGTCTTTGCAACTTTTGAAATCGGGGAGCCGGGCTTTGGAGCACGCTCCGTGTGTCCTATTGCACTCGAAGCGTTGCTTCCTTCAAGGAAAGGCTCTTGGGGGAAAGCGGAGTCCGGCAGCCTCAGATGGGTTTAAGAAGGGCTTGTCAATGGGTTCCTTGCTGTGCAGCTCAGAATAACCTTCCCTTATAAACGCAGCGGTCCTGAGAGTATTTGCACGGATCAGCTTACGAGTCCTTTTGTTGTTGTTGTTTTTCCCCTTGCAGAGGAAGAACAAGAGGAAGATGAGGAAATCGATGTCGTTACATTAGCTGAAGCG
KU708663	>Seq37 [organism=Milvus milvus] Milvus milvus [voucher 3LF-1942] v-myc myelocytomatosis viral oncogene-like protein (MYC) gene, partial intron B and exon 3 cds	GCTATCTCTCCTGCGCTCCTCGGAATTACGCAACGTCTTTGCAACTTTTGAAATCGGGGAGCCGGGCTTTGGAGCACGCTCCGTGTGTCCTATTGCACTCGAAGCGTTGCTTCCTTCAAGGAAAGGCTCTTGGGGGAAAGCGGAGTCCGGCAGCCTCAGATGGGTTTAAGAAGGGCTTGTCAATGGGTTCCTTGCTGTGCAGCTCAGAATAACCTTCCCTTATAAACGCAGCGGTCCTGAGAGTATTTGCACGGATCAGCTTACGAGTCCTTTTGTTGTTGTTGTTTTTCCCCTTGCAGAGGAAGAaCAAGAGGAAGATGAGGAAATCGaTGTCGTTACATTAGCTGAAGCG
KU708664	>Seq38 [organism=Milvus milvus] Milvus milvus [voucher 3LF-1943] v-myc myelocytomatosis viral oncogene-like protein (MYC) gene, partial intron B and exon 3 cds	GCTATCTCTCCTGCGCTCCTCGGAATTACGCAACGTCTTTGCAACTTTTGAAATCGGGGAGCCGGGCTTTGGAGCACGCTCCGTGTGTCCTATTGCACTCGAAGCGTTGCTTCCTTCAAGGAAAGGCTCTTGGGGGAAAGCGGAGTCCGGCAGCCTCAGATGGGTTTAAGAAGGGCTTGTCAATGGGTTCCTTGCTGTGCAGCTCAGAATAACCTTCCCTTATAAACGCAGCGGTCCTGAGAGTATTTGCACGGATCAGCTTACGAGTCCTTTTGTTGTTGTTGTTTTTCCCCTTGCAGAGGAAGAACAAGAGGAAGATGAGGAAATCGATGTCGTTACATTAGCTGAAGCG
KU708665	>Seq39 [organism=Milvus milvus] Milvus milvus [voucher 3LF-1944] v-myc myelocytomatosis viral oncogene-like protein (MYC) gene, partial intron B and exon 3 cds	GCTATCTCTCCTGCGCTCCTCGGAATTACGCAACGTCTTTGCAACTTTTGAAATCGGGGAGCCGGGCTTTGGAGCACGCTCCGTGTGTCCTATTGCACTCGAAGCGTTGCTTCCTTCAAGGAAAGGCTCTTGGGGGAAAGCGGAGTCCGGCAGCCTCAGATGGGTTTAAGAAGGGCTTGTCAATGGGTTCCTTGCTGTGCAGCTCAGAATAACCTTCCCTTATAAACGCAGCGGTCCTGAGAGTATTTGCACGGATCAGCTTACGAGTCCTTTTGTTGTTGTTGTTTTTCCCCTTGCAGAGGAAGAACAAGAGGAAGATGAGGAAATCGATGTCGTTACATTAGCTGAAGCG
KU708666	>Seq40 [organism=Milvus milvus] Milvus milvus [voucher 3LF-1945] v-myc myelocytomatosis viral oncogene-like protein (MYC) gene, partial intron B and exon 3 cds	GCTATCTCTCCTGCGCTCCTCGGAATTACGCAACGTCTTTGCAACTTTTGAAATCGGGGAGCCGGGCTTTGGAGCACGCTCCGTGTGTCCTATTGCACTCGAAGCGTTGCTTCCTTCAAGGAAAGGCTCTTGGGGGAAAGCGGAGTCCGGCAGCCTCAGATGGGTTTAAGAAGGGCTTGTCAATGGGTTCCTTGCTGTGCAGCTCAGAATAACCTTCCCTTATAAACGCAGCGGTCCTGAGAGTATTTGCACGGATCAGCTTACGAGTCCTTTTGTTGTTGTTGTTTTTCCCCTTGCAGAGGAAGAACAAGAGGAAGATGAGGAAATCGATGTCGTTACATTAGCTGAAGCG
KU708667	>Seq41 [organism=Milvus milvus] Milvus milvus [voucher 3LF-1946] v-myc myelocytomatosis viral oncogene-like protein (MYC) gene, partial intron B and exon 3 cds	GCTATCTCTCCTGCGCTCCTCGGAATTACGCAACGTCTTTGCAACTTTTGAAATCGGGGAGCCGGGCTTTGGAGCACGCTCCGTGTGTCCTATTGCACTCGAAGCGTTGCTTCCTTCAAGGAAAGGCTCTTGGGGGAAAGCGGAGTCCGGCAGCCTCAGATGGGTTTAAGAAGGGCTTGTCAATGGGTTCCTTGCTGTGCAGCTCAGAATAACCTTCCCTTATAAACGCAGCGGTCCTGAGAGTATTTGCACGGATCAGCTTACGaGTCCTTTTGTTGTTGTTGTTTTTCCCCTTGCAGAGGAAGAACAAGAGGAAGATGAGGAAATCGATGTCGTTACATTAGCTGAAGCG
KU708668	>Seq42 [organism=Milvus milvus] Milvus milvus [voucher 3LF-1947] v-myc myelocytomatosis viral oncogene-like protein (MYC) gene, partial intron B and exon 3 cds	GCTATCTCTCCTGCGCTCCTCGGAATTACGCAACGTCTTTGCAACTTTTGAAATCGGGGAGCCGGGCTTTGGAGCACGCTCCGTGTGTCCTATTGCACTCGAAGCGTTGCTTCCTTCAAGGAAAGGCTCTTGGGGGAAAGCGGAGTCCGGCAGCCTCAGATGGGTTTAAGAAGGGCTTGTCAATGGGTTCCTTGCTGTGCAGCTCAGAATAACCTTCCCTTATAAACGCAGCGGTCCTGAGAGTATTTGCACGGATCAGCTTACGAGTCCTTTTGTTGTTGTTGTTTTTCCCCTTGCAGAGGAAGAACAAGAGGAAGATGAGGAAATCGATGTCGTTACATTAGCTGAAGCG
KU708669	>Seq43 [organism=Milvus milvus] Milvus milvus [voucher 3LF-1948] v-myc myelocytomatosis viral oncogene-like protein (MYC) gene, partial intron B and exon 3 cds	GCTATCTCTCCTGCGCTCCTCGGAATTACGCAACGTCTTTGCAACTTTTGAAATCGGGGAGCCGGGCTTTGGAGCACGCTCCGTGTGTCCTATTGCACTCGAAGCGTTGCTTCCTTCAAGGAAAGGCTCTTGGGGGAAAGCGGAGTCCGGCAGCCTCAGATGGGTTTAAGAAGGGCTTGTCAATGGGTTCCTTGCTGTGCAGCTCAGAATAACCTTCCCTTATAAACGCAGCGGTCCTGAGAGTATTTGCACGGATCAGCTTACGAGTCCTTTTGTTGTTGTTGTTTTTCCCCTTGCAGAGGAAGAACAAGAGGAAGATGAGGAAATCGATGTCGTTACATTAGCTGAAGCG
KU708670	>Seq44 [organism=Milvus milvus] Milvus milvus [voucher 3LF-1949] v-myc myelocytomatosis viral oncogene-like protein (MYC) gene, partial intron B and exon 3 cds	GCTATCTCTCCTGCGCTCCTCGGAATTACGCAACGTCTTTGCAACTTTTGAAATCGGGGAGCCGGGCTTTGGAGCACGCTCCGTGTGTCCTATTGCACTCGAAGCGTTGCTTCCTTCAAGGAAAGGCTCTTGGGGGAAAGCGGAGTCCGGCAGCCTCAGATGGGTTTAAGAAGGGCTTGTCAATGGGTTCCTTGCTGTGCAGCTCAGAATAACCTTCCCTTATAAACGCAGCGGTCCTGAGAGTATTTGCACGGATCAGCTTACGAGTCCTTTTGTTGTTGTTGTTTTTCCCCTTGCAGAGGAAGAACAAGAGGAAGATGAGGAAATCGATGTCGTTACATTAGCTGAAGCG
KU708671	>Seq45 [organism=Milvus milvus] Milvus milvus [voucher 3LF-1950] v-myc myelocytomatosis viral oncogene-like protein (MYC) gene, partial intron B and exon 3 cds	GCTATCTCTCCTGCGCTCCTCGGAATTACGCAACGTCTTTGCAACTTTTGAAATCGGGGAGCCGGGCTTTGGAGCACGCTCCGTGTGTCCTATTGCACTCGAAGCGTTGCTTCCTTCAAGGAAAGGCTCTTGGGGGAAAGCGGAGTCCGGCAGCCTCAGATGGGTTTAAGAAGGGCTTGTCAATGGGTTCCTTGCTGTGCAGCTCAGAATAACCTTCCCTTATAAACGCAGCGGTCCTGAGAGTATTTGCACGGATCAGCTTACGAGTCCTTTTGTTGTTGTTGTTTTTCCCCTTGCAGAGGAAGAACAAGAGGAAGATGAGGAAATCGATGTCGTTACATTAGCTGAAGCG
KU708672	>Seq46 [organism=Milvus milvus] Milvus milvus [voucher 3LF-1951] v-myc myelocytomatosis viral oncogene-like protein (MYC) gene, partial intron B and exon 3 cds	GCTATCTCTCCTGCGCTCCTCGGAATTACGCAACGTCTTTGCAACTTTTGAAATCGGGGAGCCGGGCTTTGGAGCACGCTCCGTGTGTCCTATTGCACTCGAAGCGTTGCTTCCTTCAAGGAAAGGCTCTTGGGGGAAAGCGGAGTCCGGCAGCCTCAGATGGGTTTAAGAAGGGCTTGTCAATGGGTTCCTTGCTGTGCAGCTCAGAATAACCTTCCCTTATAAACGCAGCGGTCCTGAGAGTATTTGCACGGATCAGCTTACGAGTCCTTTTGTTGTTGTTGTTTTTCCCCTTGCAGAGGAAGAACAAGAGGAAGATGAGGAAATCGATGTCGTTACATTAGCTGAAGCG
KU708673	>Seq47 [organism=Milvus milvus] Milvus milvus [voucher 3LF-1952] v-myc myelocytomatosis viral oncogene-like protein (MYC) gene, partial intron B and exon 3 cds	GCTATCTCTCCTGCGCTCCTCGGAATTACGCAACGTCTTTGCAACTTTTGAAATCGGGGAGCCGGGCTTTGGAGCACGCTCCGTGTGTCCTATTGCACTCGAAGCGTTGCTTCCTTCAAGGAAAGGCTCTTGGGGGAAAGCGGAGTCCGGCAGCCTCAGATGGGTTTAAGAAGGGCTTGTCAATGGGTTCCTTGCTGTGCAGCTCAGAATAACCTTCCCTTATAAACGCAGCGGTCCTGAGAGTATTTGCACGGATCAGCTTACGAGTCCTTTTGTTGTTGTTGTTTTTCCCCTTGCAGAGGAAGAACAAGAGGAAGATGAGGAAATCGATGTCGTTACATTAGCTGAAGCG
KU708674	>Seq48 [organism=Milvus milvus] Milvus milvus [voucher 3LF-1953] v-myc myelocytomatosis viral oncogene-like protein (MYC) gene, partial intron B and exon 3 cds	GCTATCTCTCCTGCGCTCCTCGGAATTACGCAACGTCTTTGCAACTTTTGAAATCGGGGAGCCGGGCTTTGGAGCACGCTCCGTGTGTCCTATTGCACTCGAAGCGTTGCTTCCTTCAAGGAAAGGCTCTTGGGGGAAAGCGGAGTCCGGCAGCCTCAGATGGGTTTAAGAAGGGCTTGTCAATGGGTTCCTTGCTGTGCAGCTCAGAATAACCTTCCCTTATAAACGCAGCGGTCCTGAGAGTATTTGCACGGATCAGCTTACGAGTCCTTTTGTTGTTGTTGTTTTTCCCCTTGCAGAGGAAGAACAAGAGGAAGATGAGGAAATCGATGTCGTTACATTAGCTGAAGCG
KU708675	>Seq49 [organism=Milvus milvus] Milvus milvus [voucher 3LF-1954] v-myc myelocytomatosis viral oncogene-like protein (MYC) gene, partial intron B and exon 3 cds	GCTATCTCTCCTGCGCTCCTCGGAATTACGCAACGTCTTTGCAACTTTTGAAATCGGGGAGCCGGGCTTTGGAGCACGCTCCGTGTGTCCTATTGCACTCGAAGCGTTGCTTCCTTCAAGGAAAGGYTCTTGGGGRAAAGCRGAGTCCRGCAGCCTCAGATGGGTTTAAGAAGGGCTTGTCAATGGGTTCCTTGCTGTGCAGCTCAGAATAACCTTCCCTTATAAACGCAGCGGTCCTGAGAGTATTTGCACGGATCAGCTTACGAGTCCTTTTGTTGTTGTTGTTTTTCCCCTTGCAGAGGAAGAACAAGAGGAAGATGAGGAAATCGATGTCGTTACATTAGCTGAAGCG
KU708676	>Seq50 [organism=Milvus milvus] Milvus milvus [voucher 3LF-1955] v-myc myelocytomatosis viral oncogene-like protein (MYC) gene, partial intron B and exon 3 cds	GCTATCTCTCCTGCGCTCCTCGGAATTACGCAACGTCTTTGCAACTTTTGAAATCGGGGAGCCGGGCTTTGGAGCACGCTCCGTGTGTCCTATTGCACTCGAAGCGTTGCTTCCTTCAAGGAAAGGCTCTTGGGGGAAAGCGGAGTCCGGCAGCCTCAGATGGGTTTAAGAAGGGCTTGTCAATGGGTTCCTTGCTGTGCAGCTCAGAATAACCTTCCCTTATAAACGCAGCGGTCCTGAGAGTATTTGCACGGATCAGCTTACGAGTCCTTTTGTTGTTGTTGTTTTTCCCCTTGCAGAGGAAGAACAAGAGGAAGATGAGGAAATCGATGTCGTTACATTAGCTGAAGCG
KU708677	>Seq51 [organism=Milvus milvus] Milvus milvus [voucher 3LF-1956] v-myc myelocytomatosis viral oncogene-like protein (MYC) gene, partial intron B and exon 3 cds	GCTATCTCTCCTGCGCTCCTCGGAATTACGCAACGTCTTTGCAACTTTTGAAATCGGGGAGCCGGGCTTTGGAGCACGCTCCGTGTGTCCTATTGCACTCGAAGCGTTGCTTCCTTCAAGGAAAGGCTCTTGGGGGAAAGCGGAGTCCGGCAGCCTCAGATGGGTTTAAGAAGGGCTTGTCAATGGGTTCCTTGCTGTGCAGCTCAGAATAACCTTCCCTTATAAACGCAGCGGTCCTGAGAGTATTTGCACGGATCAGCTTACGAGTCCTTTTGTTGTTGTTGTTTTTCCCCTTGCAGAGGAAGAACaAGAGGAAGATGAGGAAATCGATGTCGTTACATTAGCTGAAGCG
KU708678	>Seq52 [organism=Milvus milvus] Milvus milvus [voucher 3LF-1957] v-myc myelocytomatosis viral oncogene-like protein (MYC) gene, partial intron B and exon 3 cds	GCTATCTCTCCTGCGCTCCTCGGAATTACGCAACGTCTTTGCAACTTTTGAAATCGGGGAGCCGGGCTTTGGAGCACGCTCCGTGTGTCCTATTGCACTCGAAGCGTTGCTTCCTTCAAGGAAAGGCTCTTGGGGGAAAGCGGAGTCCGGCAGCCTCAGATGGGTTTAAGAAGGGCTTGTCAATGGGTTCCTTGCTGTGCAGCTCAGAATAACCTTCCCTTATAAACGCAGCGGTCCTGAGAGTATTTGCACGGATCAGCTTACGAGTCCTTTTGTTGTTGTTGTTTTTCCCCTTGCAGAGGAAGAACAAGAGGAAGATGAGGAAATCGATGTCGTTACATTAGCTGAAGCG
KU708679	>Seq53 [organism=Milvus milvus] Milvus milvus [voucher 3LF-1958] v-myc myelocytomatosis viral oncogene-like protein (MYC) gene, partial intron B and exon 3 cds	GCTATCTCTCCTGCGCTCCTCGGAATTACGCAACGTCTTTGCAACTTTTGAAATCGGGGAGCCGGGCTTTGGAGCACGCTCCGTGTGTCCTATTGCACTCGAAGCGTTGCTTCCTTCAAGGAAAGGCTCTTGGGGGAAAGCGGAGTCCGGCAGCCTCAGATGGGTTTAAGAAGGGCTTGTCAATGGGTTCCTTGCTGTGCAGCTCAGAATAACCTTCCCTTATAAACGCAGCGGTCCTGAGAGTATTTGCACGGATCAGCTTACGAGTCCTTTTGTTGTTGTTGTTTTTCCCCTTGCAGAGGAAGAACAAGAGGAAGATGAGGAAATCGATGTCGTTACATTAGCTGAAGCG
KU708680	>Seq54 [organism=Milvus milvus] Milvus milvus [voucher 3LF-1959] v-myc myelocytomatosis viral oncogene-like protein (MYC) gene, partial intron B and exon 3 cds	GCTATCTCTCCTGCGCTCCTCGGAATTACGCAACGTCTTTGCAACTTTTGAAATCGGGGAGCCGGGCTTTGGAGCACGCTCCGTGTGTCCTATTGCACTCGAAGCGTTGCTTCCTTCAAGGAAAGGCTCTTGGGGGAAAGCGGAGTCCGGCAGCCTCAGATGGGTTTAAGAAGGGCTTGTCAATGGGTTCCTTGCTGTGCAGCTCAGAATAACCTTCCCTTATAAACGCAGCGGTCCTGAGAGTATTTGCACGGATCAGCTTACGAGTCCTTTTGTTGTTGTTGTTTTTCCCCTTGCAGAGGAAGAACAAGAGGAAGATGAGGAAATCGATGTCGTTACATTAGCTGAAGCG
KU708681	>Seq55 [organism=Milvus milvus] Milvus milvus [voucher 3LF-1960] v-myc myelocytomatosis viral oncogene-like protein (MYC) gene, partial intron B and exon 3 cds	GCTATCTCTCCTGCGCTCCTCGGAATTACGCAACGTCTTTGCAACTTTTGAAATCGGGGAGCCGGGCTTTGGAGCACGCTCCGTGTGTCCTATTGCACTCGAAGCGTTGCTTCCTTCAAGGAAAGGCTCTTGGGGGAAAGCGGAGTCCGGCAGCCTCAGATGGGTTTAAGAAGGGCTTGTCAATGGGTTCCTTGCTGTGCAGCTCAGAATAACCTTCCCTTATAAACGCAGCGGTCCTGAGAGTATTTGCACGGATCAGCTTACGAGTCCTTTTGTTGTTGTTGTTTTTCCCCTTGCAGAGGAAGAACAAGAGGAAGATGAGGAAATCGATGTCGTTACATTAGCTGAAGCG
KU708682	>Seq56 [organism=Milvus milvus] Milvus milvus [voucher 3LF-1961] v-myc myelocytomatosis viral oncogene-like protein (MYC) gene, partial intron B and exon 3 cds	GCTATCTCTCCTGCGCTCCTCGGAATTACGCAACGTCTTTGCAACTTTTGAAATCGGGGAGCCGGGCTTTGGAGCACGCTCCGTGTGTCCTATTGCACTCGAAGCGTTGCTTCCTTCAAGGAAAGGCTCTTGGGGGAAAGCGGAGTCCGGCAGCCTCAGATGGGTTTAAGAAGGGCTTGTCAATGGGTTCCTTGCTGTGCAGCTCAGAATAACCTTCCCTTATAAACGCAGCGGTCCTGAGAGTATTTGCACGGATCAGCTTACGAGTCCTTTTGTTGTTGTTGTTTTTCCCCTTGCAGAGGAAGAACAAGAGGAAGATGAGGAAATCGATGTCGTTACATTAGCTGAAGCG
KU708683	>Seq57 [organism=Milvus milvus] Milvus milvus [voucher 3LF-1962] v-myc myelocytomatosis viral oncogene-like protein (MYC) gene, partial intron B and exon 3 cds	GCTATCTCTCCTGCGCTCCTCGGAATTACGCAACGTCTTTGCAACTTTTGAAATCGGGGAGCCGGGCTTTGGAGCACGCTCCGTGTGTCCTATTGCACTCGAAGCGTTGCTTCCTTCAAGGAAAGGyTCTTGGGGGAAAGCGGAGTCCGGCAGCCTCAGATGGGTTTAAGAAGGGCTTGTCAATGGGTTCCTTGCTGTGCAGCTCAGAATAACCTTCCCTTATAAACGCAGCGGTCCTGAGAGTATTTGCACGGATCAGCTTACGAGTCCTTTTGTTGTTGTTGTTTTTCCCCTTGCAGAGGAAGAACAAGAGGAAGATGAGGAAATCGATGTCGTTACATTAGCTGAAGCG
KU708684	>Seq58 [organism=Milvus milvus] Milvus milvus [voucher 3LF-1963] v-myc myelocytomatosis viral oncogene-like protein (MYC) gene, partial intron B and exon 3 cds	GCTATCTCTCCTGCGCTCCTCGGAATTACGCAACGTCTTTGCAACTTTTGAAATCGGGGAGCCGGGCTTTGGAGCACGCTCCGTGTGTCCTATTGCACTCGAAGCGTTGCTTCCTTCAAGGAAAGGYTCTTGGGGRAAAGCRGAGTCCRGCAGCCTCAGATGGGTTTAAGAAGGGCTTGTCAATGGGTTCCTTGCTGTGCAGCTCAGAATAACCTTCCCTTATAAACGCAGCGGTCCTGAGAGTATTTGCACGGATCAGCTTACGAGTCCTTTTGTTGTTGTTGTTTTTCCCCTTGCAGAGGAAGAACAAGAGGAAGATGAGGAAATCGATGTCGTTACATTAGCTGAAGCG
KU708685	>Seq59 [organism=Milvus milvus] Milvus milvus [voucher 3LF-1964] v-myc myelocytomatosis viral oncogene-like protein (MYC) gene, partial intron B and exon 3 cds	GCTATCTCTCCTGCGCTCCTCGGAATTACGCAACGTCTTTGCAACTTTTGAAATCGGGGAGCCGGGCTTTGGAGCACGCTCCGTGTGTCCTATTGCACTCGAAGCGTTGCTTCCTTCAAGGAAAGGCTCTTGGGGGAAAGCGGAGTCCGGCAGCCTCAGATGGGTTTAAGAAGGGCTTGTCAATGGGTTCCTTGCTGTGCAGCTCAGAATAACCTTCCCTTATAAACGCAGCGGTCCTGAGAGTATTTGCACGGATCAGCTTACGAGTCCTTTTGTTGTTGTTGTTTTTCCCCTTGCAGAGGAAGAACAAGAGGAAGATGAGGAAATCGATGTCGTTACATTAGCTGAAGCG
KU708686	>Seq60 [organism=Milvus milvus] Milvus milvus [voucher 3LF-1965] v-myc myelocytomatosis viral oncogene-like protein (MYC) gene, partial intron B and exon 3 cds	GCTATCTCTCCTGCGCTCCTCGGAATTACGCAACGTCTTTGCAACTTTTGAAATCGGGGAGCCGGGCTTTGGAGCACGCTCCGTGTGTCCTATTGCACTCGAAGCGTTGCTTCCTTCAAGGAAAGGCTCTTGGGGGAAAGCGGAGTCCGGCAGCCTCAGATGGGTTTAAGAAGGGCTTGTCAATGGGTTCCTTGCTGTGCAGCTCAGAATAACCTTCCCTTATAAACGCAGCGGTCCTGAGAGTATTTGCACGGATCAGCTTACGAGTCCTTTTGTTGTTGTTGTTTTTCCCCTTGCAGAGGAAGAACAAGAGGAAGATGAGGAAATCGATGTCGTTACATTAGCTGAAGCG
KU708687	>Seq61 [organism=Milvus milvus] Milvus milvus [voucher 3LF-1966] v-myc myelocytomatosis viral oncogene-like protein (MYC) gene, partial intron B and exon 3 cds	GCTATCTCTCCTGCGCTCCTCGGAATTACGCAACGTCTTTGCAACTTTTGAAATCGGGGAGCCGGGCTTTGGAGCACGCTCCGTGTGTCCTATTGCACTCGAAGCGTTGCTTCCTTCAAGGAAAGGCTCTTGGGGGAAAGCGGAGTCCGGCAGCCTCAGATGGGTTTAAGAAGGGCTTGTCAATGGGTTCCTTGCTGTGCAGCTCAGAATAACCTTCCCTTATAAACGCAGCGGTCCTGAGAGTATTTGCACGGATCAGCTTACGAGTCCTTTTGTTGTTGTTGTTTTTCCCCTTGCAGAGGAAGAACAAGAGGAAGATGAGGAAATCGATGTCGTTACATTAGCTGAAGCG
KU708688	>Seq62 [organism=Milvus milvus] Milvus milvus [voucher 3LF-1967] v-myc myelocytomatosis viral oncogene-like protein (MYC) gene, partial intron B and exon 3 cds	GCTATCTCTCCTGCGCTCCTCGGAATTACGCAACGTCTTTGCAACTTTTGAAATCGGGGAGCCGGGCTTTGGAGCACGCTCCGTGTGTCCTATTGCACTCGAAGCGTTGCTTCCTTCAAGGAAAGGYTCTTGGGGRAAAGCRGAGTCCRGCAGCCTCAGATGGGTTTAAGAAGGGCTTGTCAATGGGTTCCTTGCTGTGCAGCTCAGAATAACCTTCCCTTATAAACGCAGCGGTCCTGAGAGTATTTGCACGGATCAGCTTACGAGTCCTTTTGTTGTTGTTGTTTTTCCCCTTGCAGAGGAAGAACAAGAgGAAGATGAGGAAATCGATGTCGTTACATTAGCTGAAGCG
KU708689	>Seq63 [organism=Milvus milvus] Milvus milvus [voucher 3LF-1968] v-myc myelocytomatosis viral oncogene-like protein (MYC) gene, partial intron B and exon 3 cds	GCTATCTCTCCTGCGCTCCTCGGAATTACGCAACGTCTTTGCAACTTTTGAAATCGGGGAGCCGGGCTTTGGAGCACGCTCCGTGTGTCCTATTGCACTCGAAGCGTTGCTTCCTTCAAGGAAAGGCTCTTGGGGGAAAGCGGAGTCCGGCAGCCTCAGATGGGTTTAAGAAGGGCTTGTCAATGGGTTCCTTGCTGTGCAGCTCAGAATAACCTTCCCTTATAAACGCAGCGGTCCTGAGAGTATTTGCACGGATCAGCTTACGAGTCCTTTTGTTGTTGTTGTTTTTCCCCTTGCAGAGGAAGAACAAGAGGAAGATGAGGAAATCGATGTCGTTACATTAGCTGAAGCG
KU708690	>Seq64 [organism=Milvus milvus] Milvus milvus [voucher 3LF-1969] v-myc myelocytomatosis viral oncogene-like protein (MYC) gene, partial intron B and exon 3 cds	GCTATCTCTCCTGCGCTCCTCGGAATTACGCAACGTCTTTGCAACTTTTGAAATCGGGGAGCCGGGCTTTGGAGCACGCTCCGTGTGTCCTATTGCACTCGAAGCGTTGCTTCCTTCAAGGAAAGGCTCTTGGGGGAAAGCGGAGTCCGGCAGCCTCAGATGGGTTTAAGAAGGGCTTGTCAATGGGTTCCTTGCTGTGCAGCTCAGAATAACCTTCCCTTATAAACGCAGCGGTCCTGAGAGTATTTGCACGGATCAGCTTACGAGTCCTTTTGTTGTTGTTGTTTTTCCCCTTGCAGAGGAAGAACAAGAGGAAGATGAGGAAATCGATGTCGTTACATTAGCTGAAGCG
KU708691	>Seq65 [organism=Milvus milvus] Milvus milvus [voucher 3LF-1970] v-myc myelocytomatosis viral oncogene-like protein (MYC) gene, partial intron B and exon 3 cds	GCTATCTCTCCTGCGCTCCTCGGAATTACGCAACGTCTTTGCAACTTTTGAAATCGGGGAGCCGGGCTTTGGAGCACGCTCCGTGTGTCCTATTGCACTCGAAGCGTTGCTTCCTTCAAGGAAAGGCTCTTGGGGGAAAGCGGAGTCCGGCAGCCTCAGATGGGTTTAAGAAGGGCTTGTCAATGGGTTCCTTGCTGTGCAGCTCAGAATAACCTTCCCTTATAAACGCAGCGGTCCTGAGAGTATTTGCACGGATCAGCTTACGAGTCCTTTTGTTGTTGTTGTTTTTCCCCTTGCAGAGGAAGAACAAGAGGAAGATGAGGAAATCGATGTCGTTACATTAGCTGAAGCG
KU708692	>Seq66 [organism=Milvus milvus] Milvus milvus [voucher 3LF-1971] v-myc myelocytomatosis viral oncogene-like protein (MYC) gene, partial intron B and exon 3 cds	GCTATCTCTCCTGCGCTCCTCGGAATTACGCAACGTCTTTGCAACTTTTGAAATCGGGGAGCCGGGCTTTGGAGCACGCTCCGTGTGTCCTATTGCACTCGAAGCGTTGCTTCCTTCAAGGAAAGGYTCTTGGGGRAAAGCRGAGTCCRGCAGCCTCAGATGGGTTTAAGAAGGGCTTGTCAATGGGTTCCTTGCTGTGCAGCTCAGAATAACCTTCCCTTATAAACGCAGCGGTCCTGAGAGTATTTGCACGGATCAGCTTACGAGTCCTTTTGTTGTTGTTGTTTTTCCCCTTGCAGAGGAAGAACAAGAGGAAGATGAGGAAATCGATGTCGTTACATTAGCTGAAGCG
KU708693	>Seq67 [organism=Milvus milvus] Milvus milvus [voucher 3LF-1973] v-myc myelocytomatosis viral oncogene-like protein (MYC) gene, partial intron B and exon 3 cds	GCTATCTCTCCTGCGCTCCTCGGAATTACGCAACGTCTTTGCAACTTTTGAAATCGGGGAGCCGGGCTTTGGAGCACGCTCCGTGTGTCCTATTGCACTCGAAGCGTTGCTTCCTTCAAGGAAAGGCTCTTGGGGGAAAGCGGAGTCCGGCAGCCTCAGATGGGTTTAAGAAGGGCTTGTCAATGGGTTCCTTGCTGTGCAGCTCAGAATAACCTTCCCTTATAAACGCAGCGGTCCTGAGAGTATTTGCACGGATCAGCTTACGAGTCCTTTTGTTGTTGTTGTTTTTCCCCTTGCAGAGGAAGAACAAGAGGAAGATGAGGAAATCGATGTCGTTACATTAGCTGAAGCG
KU708694	>Seq68 [organism=Milvus milvus] Milvus milvus [voucher 3LF-1974] v-myc myelocytomatosis viral oncogene-like protein (MYC) gene, partial intron B and exon 3 cds	GCTATCTCTCCTGCGCTCCTCGGAATTACGCAACGTCTTTGCAACTTTTGAAATCGGGGAGCCGGGCTTTGGAGCACGCTCCGTGTGTCCTATTGCACTCGAAGCGTTGCTTCCTTCAAGGAAAGGCTCTTGGGGGAAAGCGGAGTCCGGCAGCCTCAGATGGGTTTAAGAAGGGCTTGTCAATGGGTTCCTTGCTGTGCAGCTCAGAATAACCTTCCCTTATAAACGCAGCGGTCCTGAGAGTATTTGCACGGATCAGCTTACGAGTCCTTTTGTTGTTGTTGTTTTTCCCCTTGCAGAGGAAGAACAAGAGGAAGATGAGGAAATCGATGTCGTTACATTAGCTGAAGCG
KU708695	>Seq69 [organism=Milvus milvus] Milvus milvus [voucher 3LF-1975] v-myc myelocytomatosis viral oncogene-like protein (MYC) gene, partial intron B and exon 3 cds	GCTATCTCTCCTGCGCTCCTCGGAATTACGCAACGTCTTTGCAACTTTTGAAATCGGGGAGCCGGGCTTTGGAGCACGCTCCGTGTGTCCTATTGCACTCGAAGCGTTGCTTCCTTCAAGGAAAGGCTCTTGGGGGAAAGCGGAGTCCGGCAGCCTCAGATGGGTTTAAGAAGGGCTTGTCAATGGGTTCCTTGCTGTGCAGCTCAGAATAACCTTCCCTTATAAACGCAGCGGTCCTGAGAGTATTTGCACGGATCAGCTTACGAGTCCTTTTGTTGTTGTTGTTTTTCCCCTTGCAGAGGAAGAACAAGAGGAAGATGAGGAAATCGATGTCGTTACATTAGCTGAAGCG
KU708696	>Seq70 [organism=Milvus milvus] Milvus milvus [voucher 3LF-1976] v-myc myelocytomatosis viral oncogene-like protein (MYC) gene, partial intron B and exon 3 cds	GCTATCTCTCCTGCGCTCCTCGGAATTACGCAACGTCTTTGCAACTTTTGAAATCGGGGAGCCGGGCTTTGGAGCACGCTCCGTGTGTCCTATTGCACTCGAAGCGTTGCTTCCTTCAAGGAAAGGCTCTTGGGGGAAAGCGGAGTCCGGCAGCCTCAGATGGGTTTAAGAAGGGCTTGTCAATGGGTTCCTTGCTGTGCAGCTCAGAATAACCTTCCCTTATAAACGCAGCGGTCCTGAGAGTATTTGCACGGATCAGCTTACGAGTCCTTTTGTTGTTGTTGTTTTTCCCCTTGCAGAGGAAGAACAAGAGGAAGATGAGGAAATCGATGTCGTTACATTAGCTGAAGCG
KU708697	>Seq71 [organism=Milvus milvus] Milvus milvus [voucher 3LF-1977] v-myc myelocytomatosis viral oncogene-like protein (MYC) gene, partial intron B and exon 3 cds	GCTATCTCTCCTGCGCTCCTCGGAATTACGCAACGTCTTTGCAACTTTTGAAATCGGGGAGCCGGGCTTTGGAGCACGCTCCGTGTGTCCTATTGCACTCGAAGCGTTGCTTCCTTCAAGGAAAGGCTCTTGGGGGAAAGCGGAGTCCGGCAGCCTCAGATGGGTTTAAGAAGGGCTTGTCAATGGGTTCCTTGCTGTGCAGCTCAGAATAACCTTCCCTTATAAACGCAGCGGTCCTGAGAGTATTTGCACGGATCAGCTTACGAGTCCTTTTGTTGTTGTTGTTTTTCCCCTTGCAGAGGAAGAACAAGAGGAAGATGAGGAAATCGATGTCGTTACATTAGCTGAAGCG
KU708698	>Seq72 [organism=Milvus milvus] Milvus milvus [voucher 3LF-1978] v-myc myelocytomatosis viral oncogene-like protein (MYC) gene, partial intron B and exon 3 cds	GCTATCTCTCCTGCGCTCCTCGGAATTACGCAACGTCTTTGCAACTTTTGAAATCGGGGAGCCGGGCTTTGGAGCACGCTCCGTGTGTCCTATTGCACTCGAAGCGTTGCTTCCTTCAAGGAAAGGCTCTTGGGGGAAAGCGGAGTCCGGCAGCCTCAGATGGGTTTAAGAAGGGCTTGTCAATGGGTTCCTTGCTGTGCAGCTCAGAATAACCTTCCCTTATAAACGCAGCGGTCCTGAGAGTATTTGCACGGATCAGCTTACGAGTCCTTTTGTTGTTGTTGTTTTTCCCCTTGCAGAGGAAGAACAAGAGGAAGATGAGGAAATCGATGTCGTTACATTAGCTGAAGCG
KU708699	>Seq73 [organism=Milvus milvus] Milvus milvus [voucher 3LF-1979] v-myc myelocytomatosis viral oncogene-like protein (MYC) gene, partial intron B and exon 3 cds	GCTATCTCTCCTGCGCTCCTCGGAATTACGCAACGTCTTTGCAACTTTTGAAATCGGGGAGCCGGGCTTTGGAGCACGCTCCGTGTGTCCTATTGCACTCGAAGCGTTGCTTCCTTCAAGGAAAGGCTCTTGGGGGAAAGCGGAGTCCGGCAGCCTCAGATGGGTTTAAGAAGGGCTTGTCAATGGGTTCCTTGCTGTGCAGCTCAGAATAACCTTCCCTTATAAACGCAGCGGTCCTGAGAGTATTTGCACGGATCAGCTTACGAGTCCTTTTGTTGTTGTTGTTTTTCCCCTTGCAGAGGAAGAACAAGaGGAaGATGAGGAAATCGATGTCGTTACATTAGCTGAAGCG
KU708700	>Seq74 [organism=Milvus milvus] Milvus milvus [voucher 3LF-1980] v-myc myelocytomatosis viral oncogene-like protein (MYC) gene, partial intron B and exon 3 cds	GCTATCTCTCCTGCGCTCCTCGGAATTACGCAACGTCTTTGCAACTTTTGAAATCGGGGAGCCGGGCTTTGGAGCACGCTCCGTGTGTCCTATTGCACTCGAAGCGTTGCTTCCTTCAAGGAAAGGCTCTTGGGGGAAAGCGGAGTCCGGCAGCCTCAGATGGGTTTAAGAAGGGCTTGTCAATGGGTTCCTTGCTGTGCAGCTCAGAATAACCTTCCCTTATAAACGCAGCGGTCCTGAGAGTATTTGCACGGATCAGCTTACGAGTCCTTTTGTTGTTGTTGTTTTTCCCCTTGCAGAGGAAGAACAAGAGGAAGATGAGGAAATCGATGTCGTTACATTAGCTGAAGCG
KU708701	>Seq75 [organism=Milvus milvus] Milvus milvus [voucher 3LF-1981] v-myc myelocytomatosis viral oncogene-like protein (MYC) gene, partial intron B and exon 3 cds	GCTATCTCTCCTGCGCTCCTCGGAATTACGCAACGTCTTTGCAACTTTTGAAATCGGGGAGCCGGGCTTTGGAGCACGCTCCGTGTGTCCTATTGCACTCGAAGCGTTGCTTCCTTCAAGGAAAGGCTCTTGGGGGAAAGCGGAGTCCGGCAGCCTCAGATGGGTTTAAGAAGGGCTTGTCAATGGGTTCCTTGCTGTGCAGCTCAGAATAACCTTCCCTTATAAACGCAGCGGTCCTGAGAGTATTTGCACGGATCAGCTTACGAGTCCTTTTGTTGTTGTTGTTTTTCCCCTTGCAGAGGAAGAACAAGAGGAAGATGAGGAAATCGATGTCGTTACATTAGCTGAAGCG
KU708702	>Seq76 [organism=Milvus milvus] Milvus milvus [voucher 3LF-1982] v-myc myelocytomatosis viral oncogene-like protein (MYC) gene, partial intron B and exon 3 cds	GCTATCTCTCCTGCGCTCCTCGGAATTACGCAACGTCTTTGCAACTTTTGAAATCGGGGAGCCGGGCTTTGGAGCACGCTCCGTGTGTCCTATTGCACTCGAAGCGTTGCTTCCTTCAAGGAAAGGCTCTTGGGGGAAAGCGGAGTCCGGCAGCCTCAGATGGGTTTAAGAAGGGCTTGTCAATGGGTTCCTTGCTGTGCAGCTCAGAATAACCTTCCCTTATAAACGCAGCGGTCCTGAGAGTATTTGCACGGATCAGCTTACGAGTCCTTTTGTTGTTGTTGTTTTTCCCCTTGCAGAGGAAGAACAAGAGGAAGATGAGGAAATCGATGTCGTTACATTAGCTGAAGCG
KU708703	>Seq77 [organism=Milvus milvus] Milvus milvus [voucher 3LF-1983] v-myc myelocytomatosis viral oncogene-like protein (MYC) gene, partial intron B and exon 3 cds	GCTATCTCTCCTGCGCTCCTCGGAATTACGCAACGTCTTTGCAACTTTTGAAATCGGGGAGCCGGGCTTTGGAGCACGCTCCGTGTGTCCTATTGCACTCGAAGCGTTGCTTCCTTCAAGGAAAGGCTCTTGGGGGAAAGCGGAGTCCGGCAGCCTCAGATGGGTTTAAGAAGGGCTTGTCAATGGGTTCCTTGCTGTGCAGCTCAGAATAACCTTCCCTTATAAACGCAGCGGTCCTGAGAGTATTTGCACGGATCAGCTTACGAGTCCTTTTGTTGTTGTTGTTTTTCCCCTTGCAGAGGAAGAACAAGAGGAAGATGAGGAAATCGATGTCGTTACATTAGCTGAAGCG
KU708704	>Seq78 [organism=Milvus milvus] Milvus milvus [voucher 3LF-1984] v-myc myelocytomatosis viral oncogene-like protein (MYC) gene, partial intron B and exon 3 cds	GCTATCTCTCCTGCGCTCCTCGGAATTACGCAACGTCTTTGCAACTTTTGAAATCGGGGAGCCGGGCTTTGGAGCACGCTCCGTGTGTCCTATTGCACTCGAAGCGTTGCTTCCTTCAAGGAAAGGTTCTTGGGGAAAAGCAGAGTCCAGCAGCCTCAGATGGGTTTAAGAAGGGCTTGTCAATGGGTTCCTTGCTGTGCAGCTCAGAATAACCTTCCCTTATAAACGCAGCGGTCCTGAGAGTATTTGCACGGATCAGCTTACGAGTCCTTTTGTTGTTGTTGTTTTTCCCCTTGCAGAGGAAGAACAAGAGGAAGATGAGGAAATCGATGTCGTTACATTAGCTGAAGCG
KU708705	>Seq79 [organism=Milvus migrans] Milvus migrans [voucher 3LF-1985] v-myc myelocytomatosis viral oncogene-like protein (MYC) gene, partial intron B and exon 3 cds	GCTATCTCTCCTGCGCTCCTCGGAATTACGCAACGTCTTTGCAACTTTTGAAATCAGGGAGCCGGGCTTTGGAGCACGCTCCGTGTGTCCTATTGCACTCGAAGCGTTGCTTCCTTCAAGGAAAGGTTCTTGGGGAAAAGCAGAGTCCAGCAGCCTCAGATGGGTTTAAGAAGGGCTTGTCAATGGGTTCCTTGCTGTGCAGCTCAGAATAACCTTCCCTTATAAACGCAGCGGTCCTGAGAGTATTTGCACGGATCAGCTTACGAGTCCTTTTGTTGTTGTTGTTTTTCCCCTTGCAGAGGAAGAACAAGAGGAAGATGAGGAAATCGATGTCGTTACATTAGCTGAAGCG
KU708706	>Seq80 [organism=Milvus migrans] Milvus migrans [voucher 3LF-1986] v-myc myelocytomatosis viral oncogene-like protein (MYC) gene, partial intron B and exon 3 cds	GCTATCTCTCCTGCGCTCCTCGGAATTACGCAACGTCTTTGCAACTTTTGAAATCAGGGAGCCGGGCTTTGGAGCACGCTCCGTGTGTCCTATTGCACTCGAAGCGTTGCTTCCTTCAAGGAAAGGTTCTTGGGGAAAAGCAGAGTCCAGCAGCCTCAGATGGGTTTAAGAAGGGCTTGTCAATGGGTTCCTTGCTGTGCAGCTCAGAATAACCTTCCCTTATAAACGCAGCGGTCCTGAGAGTATTTGCACGGATCAGCTTACGAGTCCTTTTGTTGTTGTTGTTTTTCCCCTTGCAGAGGAAGAACAAGAGGAAGATGAGGAAATCgaTGTCGTTACATTAGCTGAAGCG
KU708707	>Seq81 [organism=Milvus migrans] Milvus migrans [voucher 3LF-1987] v-myc myelocytomatosis viral oncogene-like protein (MYC) gene, partial intron B and exon 3 cds	GCTATCTCTCCTGYGCTCCTCGGAATTACGCAACGTCTTTGCAACTTTTGAAATCAGGGAGCCGGGCTTTGGAGCACGCTCCGTGTGTCCTATTGCACTCGAAGCGTTGCTTCCTTCAAGGAAAGGTTCTTGGGGAAAAGCAGAGTCCAGCAGCCTCAGATGGGTTTAAGAAGGGCTTGTCAATGGGTTCCTTGCTGTGCAGCTCAGAATAACCTTCCCTTATAAACGCAGCGGTCCTGAGAGTATTTGCACGGATCAGCTTACGAGTCCTTTTGTTGTTGTTGTTTTTCCCCTTGCAGAGGAAGAACAAGAGGAAGATGAGGAAATCGATGTCGTTACATTAGCTGAAGCG
KU708708	>Seq82 [organism=Milvus migrans] Milvus migrans [voucher 3LF-1988, allele A] v-myc myelocytomatosis viral oncogene-like protein (MYC) gene, partial intron B and exon 3 cds	GCTATCTCTCCTGCGCTCCTCGGAATTACGCAACGTCTTTGCAACTTTTGAAATCAGGGAGCCGGGCTTTGGAGCACGCTCCGTGTGTCCTATTGCACTCGAAGCGTTGCTTCCTTCAAGGAAAGGTTCTTGGGGAAAAGCAGAGTCCAGCAGCCTCAGATGGGTTTAAGAAGGGCTTGTCAATGGGTTCCTTGCTGTGCAGCTCAGAATAACCTTCCCTTATAAACGCAGCGGTCCTGAGAGTATTTGCACGGATCAGCTTACGAGTCCTTTTGTTGTTGTTGTTTTTCCCCTTGCAGAGGAAGAACAAGAGGAAGATGAGGAAATCGATGTCGTTACATTAGCTGAAGCG
KU708709	>Seq83 [organism=Milvus migrans] Milvus migrans [voucher 3LF-1988, allele B] v-myc myelocytomatosis viral oncogene-like protein (MYC) gene, partial intron B and exon 3 cds	GCTATCTCTCCTGTGCTCCTCGGAATTACGCAACGTCTTTGCAACTTTTGAAATCAGGGAGCCGGGCTTTGGAGCACGCTCCGTGTGTCCTATTGCACTCGAAGCGTTGCTTCCTTCAAGGAAAGGTTCTTGGGGAAAAGCAGAGTCCAGCAGCCTCAGATGGGTTTAAGAAGGGCTTGTCAATGGGTTCCTTGCTGTGCAGCTCAGAATAACCTTCCCTTATAAACGCAGCGGTCCTGAGAGTATTTGCACGGATCAGCTTACGAGTCCTTTTGTTGTTGTT---TTTCCCCTTGCAGAGGAAGAACAAGAGGAAGATGAGGAAATCGATGTCGTTACATTAGCTGAAGCG
KU708710	>Seq84 [organism=Milvus migrans] Milvus migrans [voucher 3LF-1989] v-myc myelocytomatosis viral oncogene-like protein (MYC) gene, partial intron B and exon 3 cds	GCTATCTCTCCTGYGCTCCTCGGAATTACGCAACGTCTTTGCAACTTTTGAAATCGGGGAGCYGGGCTTTGGAGCACGCTCCGTGTGTCCTATTGCACTCGAAGCGTTGCTTCCTTCAAGGAAAGGCTCTTGGGGGAAAGCAGAGTCCAGCAGCCTCAGATGGGTTTAAGAAGGGCTTGTCAATGGGTTCCTTGCTGTGCAGCTCAGAATAACCTTCCCTTATAAACGCAGCGGTCCTGAGAGTATTTGCACGGATCAGCTTACGAGTCCTTTTGTTGTTGTT---TTTCCCCTTGCAGAGGAAGAACAAGAGGAAGATGAGGAAATCGATGTCGTTACATTAGCTGAAGCG
KU708711	>Seq85 [organism=Milvus migrans] Milvus migrans [voucher 3LF-1990, allele A] v-myc myelocytomatosis viral oncogene-like protein (MYC) gene, partial intron B and exon 3 cds	GCTATCTCTCCTGTGCTCCTCGGAATTACGCAACGTCTTTGCAACTTTTGAAATCAGGGAGCCGGGCTTTGGAGCACGCTCCGTGTGTCCTATTGCACTCGAAGCGTTGCTTCCTTCAAGGAAAGGTTCTTGGGGGAAAGCAGAGTCCAGCAGCCTCAGATGGGTTTAAGAAGGGCTTGTCAATGGGTTCCTTGCTGTGCAGCTCAGAATAACCTTCCCTTATAAACGCAGCGGTCCTGAGAGTATTTGCACGGATCAGCTTACGAGTCCTTTTGTTGTTGTTGTTTTTCCCCTTGCAGAGGAAGAACAAGAGGAAGATGAGGAAATCGATGTCGTTACATTAGCTGAAGCG
KU708712	>Seq86 [organism=Milvus migrans] Milvus migrans [voucher 3LF-1990, allele B] v-myc myelocytomatosis viral oncogene-like protein (MYC) gene, partial intron B and exon 3 cds	GCTATCTCTCCTGTGCTCCTCGGAATTACGCAACGTCTTTGCAACTTTTGAAATCGGGGAGCCGGGCTTTGGAGCACGCTCCGTGTGTCCTATTGCACTCGAAGCGTTGCTTCCTTCAAGGAAAGGCTCTTGAGGGAAAGCAGAGTCCAGCAGCCTCAGATGGGTTTAAGAAGGGCTTGTCAATGGGTTCCTTGCTGTGCAGCTCAGAATAACCTTCCCTTATAAACGCAGCGGTCCTGAGAGTATTTGCACGGATCAGCTTACGAGTCCTTTTGTTGTTGTT---TTTCCCCTTGCAGAGGAAGAACAAGAGGAAGATGAGGAAATCGATGTCGTTACATTAGCTGAAGCG
KU708713	>Seq87 [organism=Milvus migrans] Milvus migrans [voucher 3LF-1991] v-myc myelocytomatosis viral oncogene-like protein (MYC) gene, partial intron B and exon 3 cds	GCTATCTCTCCTGYGCTCCTCGGAATTACGCAACGTCTTTGCAACTTTTGAAATCAGGGAGCCGGGCTTTGGAGCACGCTCCGTGTGTCCTATTGCACTCGAAGCGTTGCTTCCTTCAAGGAAAGGTTCTTGGGGAAAAGCAGAGTCCAGCAGCCTCAGATGGGTTTAAGAAGGGCTTGTCAATGGGTTCCTTGCTGTGCAGCTCAGAATAACCTTCCCTTATAAACGCAGCGGTCCTGAGAGTATTTGCACGGATCAGCTTACGAGTCCTTTTGTTGTTGTTGTTTTTCCCCTTGCAGAGGAAGAACAAGAGGAAGATGAGGAAATCGATGTCGTTACATTAGCTGAAGCG
KU708714	>Seq88 [organism=Milvus migrans] Milvus migrans [voucher 3LF-1992, allele A] v-myc myelocytomatosis viral oncogene-like protein (MYC) gene, partial intron B and exon 3 cds	GCTATCTCTCCTGCGCTCCTCGGAATTACGCAACGTCTTTGCAACTTTTGAAATCgGGGAGCCGGGCTTTGGAGCACGCTCCGTGTGTCCTATTGCACTCGAAGCGTTGCTTCCTTCAAGGAAAGGcTCTTGGGGgAAAGCAGAGTCCAGCAGCCTCAGATGGGTTTAAGAAGGGCTTGTCAATGGGTTCCTTGCTGTGCAGCTCAGAATAACCTTCCCTTATAAACGCAGCGGTCCTGAGAGTATTTGCACGGATCAGCTTACGAGTCCTTTTGTTGTTGTTGTTTTTCCCCTTGCAGAGGAAGAACAAGAGGAAGATGAGGAAATCGATGTCGTTACATTAGCTGAAGCG
KU708715	>Seq89 [organism=Milvus migrans] Milvus migrans [voucher 3LF-1992, allele B] v-myc myelocytomatosis viral oncogene-like protein (MYC) gene, partial intron B and exon 3 cds	GCTATCTCTCCTGTGCTCCTCGGAATTACGCAACGTCTTTGCAACTTTTGAAATCgGGGAGCtGGGCTTTGGAGCACGCTCCGTGTGTCCTATTGCACTCGAAGCGTTGCTTCCTTCAAGGAAAGGTTCTTGGGGAAAAGCAGAGTCCAGCAGCCTCAGATGGGTTTAAGAAGGGCTTGTCAATGGGTTCCTTGCTGTGCAGCTCAGAATAACCTTCCCTTATAAACGCAGCGGTCCTGAGAGTATTTGCACGGATCAGCTTAcGAGtcCTTTTGTTGTTGTT---tTTCCCCTTGCAGAGGAAGaAcAAGAGGAAGATGAGGAAATCGATGTCGTTACATTAGCTGAAgCG
KU708716	>Seq90 [organism=Milvus migrans] Milvus migrans [voucher 3LF-1994] v-myc myelocytomatosis viral oncogene-like protein (MYC) gene, partial intron B and exon 3 cds	GCTATCTCTCCTGTGCTCCTCGGAATTACGCAACGTCTTTGCAACTTTTGAAATCAGGGAGCCGGGCTTTGGAGCACGCTCCGTGTGTCCTATTGCACTCGAAGCGTTGCTTCCTTCAAGGAAAGGTTCTTGGGGAAAAGCAGAGTCCAGCAGCCTCAGATGGGTTTAAGAAGGGCTTGTCAATGGGTTCCTTGCTGTGCAGCTCAGAATAACCTTCCCTTATAAACGCAGCGGTCCTGAGAGTATTTGCACGGATCAGCTTACGAGTCCTTTTGTTGTTGTTGTTTTTCCCCTTGCAGAGGAAGAACAAGAGGAAGATGAGGAAATCGATGTCGTTACATTAGCTGAAGCG
KU708717	>Seq91 [organism=Milvus migrans] Milvus migrans [voucher 3LF-1995] v-myc myelocytomatosis viral oncogene-like protein (MYC) gene, partial intron B and exon 3 cds	GCTATCTCTCCTGyGCTCCTCGgaaTtaCGCAACGTCTTTGCAACTTTTGAAATCAGGGAGCCGGGCTTTGGAGCACGCTCCGTGTGTCCTATTGCACTCGAAGCGTTGCTTCCTTCAAGGAAAGGTTCTTGGGGAAAAGCAGAGTCCAGCAGCCTCAGATGGGTTTAAGAAGGGCTTGTCAATGGGTTCCTTGCTGTGCAGCTCAGAATAACCTTCCCTTATAAACGCAGCGGTCCTGAGAGTATTTGCACGGATCAGCTTACGAGTCCTTTTGTTGTTGTTGTTTTTCCCCTTGCAGAGGAAGAACAAGAGGAAGATGAGGAAATCGATGTCGTTACATTAGCTGAAGCG
KU708718	>Seq92 [organism=Milvus migrans] Milvus migrans [voucher 3LF-1996, allele A] v-myc myelocytomatosis viral oncogene-like protein (MYC) gene, partial intron B and exon 3 cds	GCTATCTCTCCTGTGCTCCTCGGAATTACGCAACGTCTTTGCAACTTTTGAAATCAGGGAGCCGGGCTTTGGAGCACGCTCCGTGTGTCCTATTGCACTCGAAGCGTTGCTTCCTTCAAGGAAAGGTTCTTGGGGGAAAGCAGAGTCCAGCAGCCTCAGATGGGTTTAAGAAGGGCTTGTCAATGGGTTCCTTGCTGTGCAGCTCAGAATAACCTTCCCTTATAAACGCAGCGGTCCTGAGAGTATTTGCACGGATCAGCTTACGAGTCCTTTTGTTGTTGTTGTTTTTCCCCTTGCAGAGGAAGAACAAGAGGAAGATGAGGAAATCGATGTCGTTACATTAGcTGAAGcG
KU708719	>Seq93 [organism=Milvus migrans] Milvus migrans [voucher 3LF-1996, allele B] v-myc myelocytomatosis viral oncogene-like protein (MYC) gene, partial intron B and exon 3 cds	GCTATCTCTCCTGTGCTCCTCGGAATTACGCAACGTCTTTGCAACTTTTGAAATCAGGGAGCCGGGCTTTGGAGCACGCTCCGTGTGTCCTATTGCACTCGAAGCGTTGCTTCCTTCAAGGAAAGGCTCTTGAGGGAAAGCAGAGTCCAGCAGCCTCAGATGGGTTTAAGAAGGGTTTGTCAATGGGTTCCTTGCTGTGCAGCTCGGAATAACCTTCCCTTATAAACGCAGCGGTCCTGAGAGTATTTGCACGGATCAGCTTACGAGTCCTTTTGTTGTTGTT---TTTCCCCTTGCAGAGGAAGAACAAGAGGAAGATGAGGAAATCGATGTCGTTACATTAGcTGAAGcG
KU708720	>Seq94 [organism=Milvus migrans] Milvus migrans [voucher 3LF-1997] v-myc myelocytomatosis viral oncogene-like protein (MYC) gene, partial intron B and exon 3 cds	GCTATCTCTCCTGTGCTCCTCGGAATTACGCAACGTCTTTGCAACTTTTGAAATCAGGGAGCCGGGCTTTGGAGCACGCTCCGTGTGTCCTATTGCACTCGAAGCGTTGCTTCCTTCAAGGAAAGGCTCTTGGGGGAAAGCAGAGTCCAGCAGCCTCAGATGGGTTTAAGAAGGGTTTGTCAATGGGTTCCTTGCTGTGCAGCTCGGAATAACCTTCCCTTATAAACGCAGCGGTCCTGAGAGTATTTGCACGGATCAGcTTACgAGTCCTTTTGTTGTTGTT---TTTCCCCTTGCAGAGGAagAACAAGAGGAAGATGAGGAAATCGATGTCGTTACATTAGCTGAAGCG
KU708721	>Seq95 [organism=Milvus migrans] Milvus migrans [voucher 3LF-1998] v-myc myelocytomatosis viral oncogene-like protein (MYC) gene, partial intron B and exon 3 cds	GCTATCTCTCCTGTGCTCCTCGGAATTACGCAACGTCTTTGCAACTTTTGAAATCAGGGAGCCGGGCTTTGGAGCACGCTCCGTGTGTCCTATTGCACTCGAAGCGTTGCTTCCTTCAAGGAAAGGCTCTTGGGGGAAAGCAGAGTCCAGCAGCCTCAGATGGGTTTAAGAAGGGTTTGTCAATGGGTTCCTTGCTGTGCAGCTCGGAATAACCTTCCCTTATAAACGCAGCGGTCCTGAGAGTATTTGCACGGATCAGCTTACGAGTCCTTTTGTTGTTGTT---TTTCCCCTTGCAGAGGAAGAACaAGAgGAAGATGAGGAAATCGATGTCGTTACATTAGCTGAAGCG
KU708722	>Seq96 [organism=Milvus migrans] Milvus migrans [voucher 3LF-1999] v-myc myelocytomatosis viral oncogene-like protein (MYC) gene, partial intron B and exon 3 cds	GCTATCTCTCCTGTGCTCCTCGGAATTACGCAACGTCTTTGCAACTTTTGAAATCGGGGAGCCGGGCTTTGGAGCACGCTCCGTGTGTCCTATTGCACTCGAAGCGTTGCTTCCTTCAAGGAAAGGTTCTTGGGGAAAAGCAGAGTCCAGCAGCCTCAGATGGGTTTAAGAAGGGCTTGTCAATGGGTTCCTTGCTGTGCAGCTCAGAATAACCTTCCCTTATAAACGCAGCGGTCCTGAGAGTATTTGCACGGATCAGCTTACGAGTCCTTTTGTTGTTGTTGTTTTTCCCCTTGCAGAGGAagAACAAGAGGAAGATGAGGAAATCGATGTCGTTACATTAGCTGAAGCG
KU708723	>Seq97 [organism=Milvus migrans] Milvus migrans [voucher 3LF-2000] v-myc myelocytomatosis viral oncogene-like protein (MYC) gene, partial intron B and exon 3 cds	GCTATCTCTCCTGTGCTCCTCGGAATTACGCAACGTCTTTGCAACTTTTGAAATCAGGGAGCCGGGCTTTGGAGCACGCTCCGTGTGTCCTATTGCACTCGAAGCGTTGCTTCCTTCAAGGAAAGGTTCTTGGGGAAAAGCAGAGTCCAGCAGCCTCAGATGGGTTTAAGAAGGGCTTGTCAATGGGTTCCTTGCTGTGCAGCTCAGAATAACCTTCCCTTATAAACGCAGCGGTCCTGAGAGTATTTGCACGGATCAGCTTACGAGTCCTTTTGTTGTTGTTGTTTTTCCCCTTGCAGAGGAAGAACAAGAGGAAGATGAGGAAATCGATGTCGTTACATTAGCTGAAGCG
KU708724	>Seq98 [organism=Milvus migrans] Milvus migrans [voucher 3LF-2001] v-myc myelocytomatosis viral oncogene-like protein (MYC) gene, partial intron B and exon 3 cds	GCTATCTCTCCTGYGCTCCTCGGAATTACGCAACGTCTTTGCAACTTTTGAAATCRGGGAGCYGGGCTTTGGAGCACGCTCCGTGTGTCCTATTGCACTCGAAGCGTTGCTTCCTTCAAGGAAAGGTTCTTGGGGAAAAGCAGAGTCCAGCAGCCTCAGATGGGTTTAAGAAGGGCTTGTCAATGGGTTCCTTGCTGTGCAGCTCAGAATAACCTTCCCTTATAAACGCAGCGGTCCTGAGAGTATTTGCACGGATCAGCTTACGAGTCCTTTTGTTGTTGTTGTTTTTCCCCTTGCAGAGGAAGAACAAGaGGAAGATGAGGAAATCGATGTCGTTACATTAGCTGAAGCG
KU708725	>Seq99 [organism=Milvus migrans] Milvus migrans [voucher 3LF-2002, allele A] v-myc myelocytomatosis viral oncogene-like protein (MYC) gene, partial intron B and exon 3 cds	GCTATCTCTCCTGTGCTCCTCGGAATTACGCAACGTCTTTGCAACTTTTGAAATCGGGGAGCTGGGCTTTGGAGCACGCTCCGTGTGTCCTATTGCACTAGAAGCGTTGCTTCCTTCAAGGAAAGGTTCTTGGGGGAAAGCAGAGTCCAGCAGCCTCAGATGGGTTTAAGAAGGGCTTGTCAATGGGTTCCTTGCTGTGCAGCTCAGAATAACCTTCCCTTATAAACGCAGCGGTCCTGAGAGTATTTGCACGGATCAGCTTACGAGTCCTTTTGTTGTTGTT---TTTCCCCTTGCAGAGGAAGAACAAGAGGAAGATGAGGAAATCGATGTCGTTACATTAGCTGAAGCG
KU708726	>Seq100 [organism=Milvus migrans] Milvus migrans [voucher 3LF-2002, allele B] v-myc myelocytomatosis viral oncogene-like protein (MYC) gene, partial intron B and exon 3 cds	GCTATCTCTCCTGTGCCCCTCGGAATTACGCAACGTCTTTGCAACTTTTGAAATCGGGGAGCCGGGCTTTGGAGCACGCTCCGTGTGTCCTATTGCACTAGACGCGTTGCTTCCTTCAAGGAAAGGTTCCTGGGGAAAAGCAGAGTCCAGCAGCCTCAGATGGGTTTAAGAAGGGCTTGTCAATGGGTTCCTTGCTGTGCAGCTCAGAATAACCTTCCtTTATAAACGCAGCGGTCCTGAGAGTATTTGCACGGATCAGCTTACGAGTCCTTTTGTTGTTGTTGTTTTTCCCCTTGCAGAGGAAGATCAAGAGGAAGATGAGGAAATCGATGTCGTTACATTAGCTGAAGCG
KU708727	>Seq101 [organism=Milvus migrans] Milvus migrans [voucher 3LF-2003, allele A] v-myc myelocytomatosis viral oncogene-like protein (MYC) gene, partial intron B and exon 3 cds	GCTATCTCTCCTGCGCTCCTCGGAATTACGCAACGTCTTTGCAACTTTTGAAATCGGGGAGCCGGGCTTTGGAGCACGCTCCATGTGTCCTATTGCACTCGAAGCGTTGCTTCCTTCAAGGAAAGGCTCTTGGGGGAAAGCGGAGTCCAGCAGCCTCAGATGGGTTTAAGAAGGGCTTGTCAATGGGTTCCTTGCTGTGCAGCTCAGAATAACCTTCCCTTATAAACGCAGCGGTCCTGAGAGTATTTGCACGGATCAGCTTACGAGTCCTTTTGTTGTTGTT---TTTCCCCTTGCAGAGGAAGAACAAGAGGAAGATGAGGAAATCGATGTCGTTACATTAGCTGAAGCG
KU708728	>Seq102 [organism=Milvus migrans] Milvus migrans [voucher 3LF-2003, allele B] v-myc myelocytomatosis viral oncogene-like protein (MYC) gene, partial intron B and exon 3 cds	GCTATCTCTCCTGCGCTCCTCGGAATTACGCAACGTCTTTGCAACTTTTGAAATCAGGGAGCCGGGCTTTGGAGCACGCTCCGTGTGTCCTATTGCACTCGAAGCGTTGCTTCCTTCAAGGAAAGGCTCTTGGGGGAAAGCAGAGTCCAGCGGCCTCAGATGGGTTTAAGAAGGGCTTGTCAATGGGTTCCTTGCTGTGCAGCTCAGAATAACCTTCCCTTATAAACGCAGCGGTCCTGAGAGTATTTGCACGGATCAGCTTACGAGTCCTTTTGTTGTTGTTGTTTTTCCCCTTGCAGAGGAAGAACAAGAGGAAGATGAGGAAATCGATGTCGTTACATTAGCTGAAGCG
KU708729	>Seq103 [organism=Milvus migrans] Milvus migrans [voucher 3LF-2004] v-myc myelocytomatosis viral oncogene-like protein (MYC) gene, partial intron B and exon 3 cds	GCTATCTCTCCTGTGCTCCTCGGAATTACGCAAGGTCTTTGCAACTTTTGAAATCAGGGAGCCGGGCTTTGGAGCACGCTCCGTGTGTCCTATTGCACTCGAAGCGTTGCTTCCTTCAAGGAAAGGCTCTTGGGGGAAAGCAGAGTCCAGCAGCCTCAGATGGGTTTAAGAAGGGTTTGTCAATGGGTTCCTTGCTGTGCAGCTCGGAATAACCTTCCCTTATAAACGCAGCGGTCCTGAGAGTATTTGCACGGATCAGCTTACGAGTCCTTTTGTTGTTGTTGTTTTTCCCCTTGCAGAGGAAGAACAAGAGGAAGATGAGGAAATCGATGTCGTTACATTAGCTGAAGCG
KU708730	>Seq104 [organism=Milvus migrans] Milvus migrans [voucher 3LF-2005, allele A] v-myc myelocytomatosis viral oncogene-like protein (MYC) gene, partial intron B and exon 3 cds	GCTATCTCTCCTGCGCTCCTCGGAATTACGCAACGTCTTTGCAACTTTTGAAATCGGGGAGCTGGGCTTTGGAGCACGCTCCGTGTGTCCTATTGCACTCGAAGCGTTGCTTCCTTCAAGGAAAGGTTCTTGGGGGAAAGCAGAGTCCAGCAGCCTCAGATGGGTTTAAGAAGGGCTTGTCAATGGGTTCCTTGCTGTGCAGCTCAGAATAACCTTCCCTTATAAACGCAGCGGTCCTGAGAGTATTTGCACGGATCAGCTTACGAGTCCTTTTGTTGTTGTTGTTTTTCCCCTTGCAGAGGAAGAACAAGAGGAAGATGAGGAAATCGAtGTCGTTACATTAGcTGAAGCG
KU708731	>Seq105 [organism=Milvus migrans] Milvus migrans [voucher 3LF-2005, allele B] v-myc myelocytomatosis viral oncogene-like protein (MYC) gene, partial intron B and exon 3 cds	GCTATCTCTCCTGTGCTCCTCGGAATTACGCAACGTCTTTGCAACTTTTGAAATCGGGGAGCCGGGCTTTGGAGCACGCTCCGTGTGTCCTATTGCACTCGAAGCGTTGCTTCCTTCAAGGAAAGGCTCTTGAGGGAAAGCAGAGTCCAGCAGCCTCAGATGGGTTTAAGAAGGGCTTGTCAATGGGTTCCTTGCTGTGCAGCTCAGAATAACCTTCCCTTATAAACGCAGCGGTCCTGAGAGTATTTGCACGGATCAGCTTACGAGTCCTTTTGTTGTTGTT---TTTCCCCTTGCAGAGGAAGAACAAGAGGAAGATGAGGAAATCGaTGTCGTTACATTAGCtGAAGCG
KU708732	>Seq106 [organism=Milvus migrans] Milvus migrans [voucher 3LF-2006, allele A] v-myc myelocytomatosis viral oncogene-like protein (MYC) gene, partial intron B and exon 3 cds	GCTATCTCTCCTGTGCTCCTCGGAATTACGCAACGTCTTTGCAACTTTTGAAATCAGGGAGCCGGGCTTTGGAGCACGCTCCGTGTGTCCTATTGCACTCGAAGCGTTGCTTCCTTCAAGGAAAGGCTCTTGGGGGAAAGCAGAGTCCAGCAGCCTCAGATGGGTTTAAGAAGGGCTTGTCAATGGGTTCCTTGCTGTGCAGCTCAGAATAACCTTCCCTTATAAACGCAGCGGTCCTGAGAGTATTTGCACGGATCAGCTTACGAGTCCTTTTGTTGTTGTT---TTTCCCCTTGCAGAGGAAGAACAAGAGGAAGATGAGGAAATCGATGTCGTTACATTAGCTGAAGCG
KU708733	>Seq107 [organism=Milvus migrans] Milvus migrans [voucher 3LF-2006, allele B] v-myc myelocytomatosis viral oncogene-like protein (MYC) gene, partial intron B and exon 3 cds	GCTATCTCTCCTGTGCTCCTCGGAATTACGCAATGTCTTTGCAACTTTTGAAATCAGGGAGCTGGGCTTTGGAGCACGCTCCGTGTGTCCTATTGCACTCGAAGCGTTGCTTCCTTCAAGGAAAGGCTCTTGGGGAAAAGCAGAGTCCAGCAGCCTCAGATGGGTTTAAGAAGGGCTTGTCAATGGGTTCCTTGCTGTGCAGCTCAGAATAACCTTCCCTTATAAACGCAGCGGTCCTGAGAGTATTTGCACGGATCAGCTTACGAGTCCTTTTGTTGTTGTTGTTTTTCCCCTTGCAGAGGAAGAACAAGAGGAAGATGAGGAAATCGATGTCGTTACATTAGCTGAAGCG
KU708734	>Seq108 [organism=Milvus migrans] Milvus migrans [voucher 3LF-2007, allele A] v-myc myelocytomatosis viral oncogene-like protein (MYC) gene, partial intron B and exon 3 cds	GCTATCTCTCCTGTGCTCCTCGGAATTACGCAACGTCTTTGCAACTTTTGAAATCaGGGAGCCGGGCTTTGGAGCACGCTCCGTGTGTCCTATTGCACTcGAAGCGTTGCTTCCTTCAAGGAAAGGTTCTTGGGGAAAAGCAGAGTCCAGCAGCCTCAGATGGGTTTAAGAAGGGCTTGTCAATGGGTTCCTTGCTGTGCAGCTCAGAATAACCTTCCCTTATAAACGCAGCGGTCCTGAGAGTATTTGCACGGATCAGCTTACGAGTCCTTTTGTTGTTGTTGTTTTTCCCCTTGCAGAGGAAGAACAAGAGGAAGAtGAGGAAATCGATGTCGTTACATTAGCTGAAGcG
KU708735	>Seq109 [organism=Milvus migrans] Milvus migrans [voucher 3LF-2007, allele B] v-myc myelocytomatosis viral oncogene-like protein (MYC) gene, partial intron B and exon 3 cds	GctATCTCTCCTGTGCTCCTCGGAATTACGCAACGTCTTTGCAACTTTTGAAATCaGGGAGCCGGGCTTTGGAGCACGCTCCgtGTGTCCTATTGCaCTcGAAGCGTTGCTTCCTTCAAGGAAAGGCTCTTGGGGGAAAGCGGAGTCCGGCAGCCTCAGATGGGTTTAAGAAGGGCTTGTCAATGGGTTCCTTGCTGTGCAGCTCAGAATAACCTTCCCTTATAAACGCAGCGGTCCTGAGAGTATTTGCACGGATCAGCTTaCGAGTCCTTTTGTTGTTGTT---TTTCCCCTTGCAGAGGAAGaacAAGAGGAAGATGAGGAAATCGATGTCGTTACATTAGCTGAAGcG
KU708736	>Seq110 [organism=Milvus migrans] Milvus migrans [voucher 3LF-2008, allele A] v-myc myelocytomatosis viral oncogene-like protein (MYC) gene, partial intron B and exon 3 cds	GCTATCTCTCCTGTGCTCCTCGGAATTACGCAACGTCTTTGCAACTTTTGAAATCGGGGAGCCGGGCTTTGGAGCACGCTCCGTGTGTCCTATTGCACTCGAAGCGTTGCTTCCTTCAAGGAAAGGCTCTTGGGGGAAAGCAGAGTCCAGCAGCCTCAGATGGGTTTAAGAAGGGTTTGTCAATGGGTTCCTTGCTGTGCAGCTCGGAATAACCTTCCCTTATAAACGCAGCGGTCCTGAGAGTATTTGCACGGATCAGCTTACGAGTCCTTTTGTTGTTGTTGTTTTTCCCCTTGCAGAGGAAGAACAAGAGGAAGATGAGGAAATCGATGTCGTTACATTAGCTGAAGCG
KU708737	>Seq111 [organism=Milvus migrans] Milvus migrans [voucher 3LF-2008, allele B] v-myc myelocytomatosis viral oncogene-like protein (MYC) gene, partial intron B and exon 3 cds	GCTATCTCTCCTGTGCTCCTCGGAATTACGCAACGTCTTTGCAACTTTTGAAATCGGGGAGCCGGGCTTTGGAGCACGCTCCGTGTGTCCTATTGCACTCGAAGCGTTGCTTCCTTCAAGGAAAGGCTCTTGGGGGAAAGCAGAGTCCAGCAGCCTCAGATGGGTTTAAGAAGGGTTTGTCAATGGGTTCCTTGCTGTGCAGCTCGGAATAACCTTCCCTTATAAACGCAGCGGTCCTGAGAGTATTTGCACGGATCAGCTTACGAGTCCTTTTGTTGTTGTT---TTTCCCCTTGCAGAGGAAGAACAAGAGGAAGATGAGGAAATCGATGTCGTTACATTAGCTGAAGCG
KU708738	>Seq112 [organism=Milvus milvus] Milvus milvus [voucher 3LF-2009] v-myc myelocytomatosis viral oncogene-like protein (MYC) gene, partial intron B and exon 3 cds	GCTATCTCTCCTGCGCTCCTCGGAATTACGCAACGTCTTTGCAACTTTTGAAATCGGGGAGCCGGGCTTTGGAGCACGCTCCGTGTGTCCTATTGCACTCGAAGCGTTGCTTCCTTCAAGGAAAGGYTCTTGGGGRAAAGCRGAGTCCRGCAGCCTCAGATGGGTTTAAGAAGGGCTTGTCAATGGGTTCCTTGCTGTGCAGCTCAGAATAACCTTCCCTTATAAACGCAGCGGTCCTGAGAGTATTTGCACGGATCAGCTTACGAGTCCTTTTGTTGTTGTTGTTTTTCCCCTTGCAGAGGAAGAACAAGaGGAAGATGAGGAAATCGATGTCGTTACATTAGCTGAAGCG
KU708739	>Seq113 [organism=Milvus milvus] Milvus milvus [voucher 3LF-2010] v-myc myelocytomatosis viral oncogene-like protein (MYC) gene, partial intron B and exon 3 cds	GCTATCTCTCCTGCGCTCCTCGGAATTACGCAACGTCTTTGCAACTTTTGAAATCGGGGAGCCGGGCTTTGGAGCACGCTCCGTGTGTCCTATTGCACTCGAAGCGTTGCTTCCTTCAAGGAAAGGCTCTTGGGGGAAAGCGGAGTCCGGCAGCCTCAGATGGGTTTAAGAAGGGCTTGTCAATGGGTTCCTTGCTGTGCAGCTCAGAATAACCTTCCCTTATAAACGCAGCGGTCCTGAGAGTATTTGCACGGATCAGCTTACGAGTCCTTTTGTTGTTGTTGTTTTTCCCCTTGCAGAGGAAGAACAAGaGGAaGATGAGGAAATCGATGTCGTTACATTAGCTGAAGCG
KU708740	>Seq114 [organism=Milvus milvus] Milvus milvus [voucher 3LF-2011] v-myc myelocytomatosis viral oncogene-like protein (MYC) gene, partial intron B and exon 3 cds	GCTATCTCTCCTGCGCTCCTCGGAATTACGCAACGTCTTTGCAACTTTTGAAATCGGGGAGCCGGGCTTTGGAGCACGCTCCGTGTGTCCTATTGCACTCGAAGCGTTGCTTCCTTCAAGGAAAGGCTCTTGGGGGAAAGCGGAGTCCGGCAGCCTCAGATGGGTTTAAGAAGGGCTTGTCAATGGGTTCCTTGCTGTGCAGCTCAGAATAACCTTCCCTTATAAACGCAGCGGTCCTGAGAGTATTTGCACGGATCAGCTTACGAGTCCTTTTGTTGTTGTTGTTTTTCCCCTTGCAGAGGAAGAACAAGAGGAAGATGAGGAAATCGATGTCGTTACATTAGCTGAAGCG
KU708741	>Seq115 [organism=Milvus milvus] Milvus milvus [voucher 3LF-2012] v-myc myelocytomatosis viral oncogene-like protein (MYC) gene, partial intron B and exon 3 cds	GCTATCTCTCCTGCGCTCCTCGGAATTACGCAACGTCTTTGCAACTTTTGAAATCGGGGAGCCGGGCTTTGGAGCACGCTCCGTGTGTCCTATTGCACTCGAAGCGTTGCTTCCTTCAAGGAAAGGYTCTTGGGGRAAAGCRGAGTCCRGCAGCCTCAGATGGGTTTAAGAAGGGCTTGTCAATGGGTTCCTTGCTGTGCAGCTCAGAATAACCTTCCCTTATAAACGCAGCGGTCCTGAGAGTATTTGCACGGATCAGCTTACGAGTCCTTTTGTTGTTGTTGTTTTTCCCCTTGCAGAGGAAGAACAAGAGGAAGATGAGGAAATCGATGTCGTTACATTAGCTGAAGCG
KU708742	>Seq116 [organism=Milvus milvus] Milvus milvus [voucher 3LF-2013] v-myc myelocytomatosis viral oncogene-like protein (MYC) gene, partial intron B and exon 3 cds	GCTATCTCTCCTGCGCTCCTCGGAATTACGCAACGTCTTTGCAACTTTTGAAATCGGGGAGCCGGGCTTTGGAGCACGCTCCGTGTGTCCTATTGCACTCGAAGCGTTGCTTCCTTCAAGGAAAGGCTCTTGGGGGAAAGCGGAGTCCGGCAGCCTCAGATGGGTTTAAGAAGGGCTTGTCAATGGGTTCCTTGCTGTGCAGCTCAGAATAACCTTCCCTTATAAACGCAGCGGTCCtGAGAGTATTTGCACGGATCAGCTTACGAGTCCTTTTGTTGTTGTTGTTTTTCCCCTTGCAGAGGAAGAACAAGAGGAAGATGAGGAAATCGATGTCGTTACATTAGCTGAAGCG
KU708743	>Seq117 [organism=Milvus milvus] Milvus milvus [voucher 3LF-2015] v-myc myelocytomatosis viral oncogene-like protein (MYC) gene, partial intron B and exon 3 cds	GCTATCTCTCCTGCGCTCCTCGGAATTACGCAACGTCTTTGCAACTTTTGAAATCGGGGAGCCGGGCTTTGGAGCACGCTCCGTGTGTCCTATTGCACTCGAAGCGTTGCTTCCTTCAAGGAAAGGCTCTTGGGGGAAAGCGGAGTCCGGCAGCCTCAGATGGGTTTAAGAAGGGCTTGTCAATGGGTTCCTTGCTGTGCAGCTCAGAATAACCTTCCCTTATAAACGCAGCGGTCCTGAGAGTATTTGCACGGATCAGCTTACGAGTCCTTTTGTTGTTGTTGTTTTTCCCCTTGCAGAGGAAGAACAAGAGGAAGATGAGGAAATCGATGTCGTTACATTAGCTGAAGCG
KU708744	>Seq118 [organism=Milvus milvus] Milvus milvus [voucher 3LF-2016] v-myc myelocytomatosis viral oncogene-like protein (MYC) gene, partial intron B and exon 3 cds	GCTATCTCTCCTGCGCTCCTCGGAATTACGCAACGTCTTTGCAACTTTTGAAATCGGGGAGCCGGGCTTTGGAGCACGCTCCGTGTGTCCTATTGCACTCGAAGCGTTGCTTCCTTCAAGGAAAGGCTCTTGGGGGAAAGCGGAGTCCGGCAGCCTCAGATGGGTTTAAGAAGGGCTTGTCAATGGGTTCCTTGCTGTGCAGCTCAGAATAACCTTCCCTTATAAACGCAGCGGTCCTGAGAGTATTTGCACGGATCAGCTTACGAGTCCTTTTGTTGTTGTTGTTTTTCCCCTTGCAGAGGAAGAACAAGAGGAaGATGAGGAAATCGATGTCGTTACATTAGCTGAAGCG
KU708745	>Seq119 [organism=Milvus milvus] Milvus milvus [voucher 3LF-2018] v-myc myelocytomatosis viral oncogene-like protein (MYC) gene, partial intron B and exon 3 cds	GCTATCTCTCCTGCGCTCCTCGGAATTACGCAACGTCTTTGCAACTTTTGAAATCGGGGAGCCGGGCTTTGGAGCACGCTCCGTGTGTCCTATTGCACTCGAAGCGTTGCTTCCTTCAAGGAAAGGTTCTTGGGGAAAAGCAGAGTCCAGCAGCCTCAGATGGGTTTAAGAAGGGCTTGTCAATGGGTTCCTTGCTGTGCAGCTCAGAATAACCTTCCCTTATAAACGCAGCGGTCCTGAGAGTATTTGCACGGATCAGCTTACGAGTCCTTTTGTTGTTGTTGTTTTTCCCCTTGCAGAGGAAGAACAAGAGGAAGATGAGGAAATCGATGTCGTTACATTAGCTGAAGCG
KU708746	>Seq120 [organism=Milvus milvus] Milvus milvus [voucher 3LF-2020] v-myc myelocytomatosis viral oncogene-like protein (MYC) gene, partial intron B and exon 3 cds	GCTATCTCTCCTGCGCTCCTCGGAATTACGCAACGTCTTTGCAACTTTTGAAATCGGGGAGCCGGGCTTTGGAGCACGCTCCGTGTGTCCTATTGCACTCGAAGCGTTGCTTCCTTCAAGGAAAGGTTCTTGGGGAAAAGCAGAGTCCAGCAGCCTCAGATGGGTTTAAGAAGGGCTTGTCAATGGGTTCCTTGCTGTGCAGCTCAGAATAACCTTCCCTTATAAACGCAGCGGTCCTGAGAGTATTTGCACGGATCAGCTTACGAGTCCTTTTGTTGTTGTTGTTTTTCCCCTTGCAGAGGAAGAACAAGAGGAAGATGAGGAAATCGATGTCGTTACATTAGCTGAAGCG
KU708747	>Seq121 [organism=Milvus milvus] Milvus milvus [voucher 3LF-2025] v-myc myelocytomatosis viral oncogene-like protein (MYC) gene, partial intron B and exon 3 cds	GCTATCTCTCCTGCGCTCCTCGGAATTACGCAACGTCTTTGCAACTTTTGAAATCGGGGAGCCGGGCTTTGGAGCACGCTCCGTGTGTCCTATTGCACTCGAAGCGTTGCTTCCTTCAAGGAAAGGTTCTTGGGGAAAAGCAGAGTCCAGCAGCCTCAGATGGGTTTAAGAAGGGCTTGTCAATGGGTTCCTTGCTGTGCAGCTCAGAATAACCTTCCCTTATAAACGCAGCGGTCCTGAGAGTATTTGCACGGATCAGCTTACGAGTCCTTTTGTTGTTGTTGTTTTTCCCCTTGCAGAGGAAGAACAAGAGGAAGATGAGGAAATCGATGTCGTTACATTAGCTGAAGCG
KU708748	>Seq122 [organism=Milvus milvus] Milvus milvus [voucher 3LF-2026] v-myc myelocytomatosis viral oncogene-like protein (MYC) gene, partial intron B and exon 3 cds	GCTATCTCTCCTGCGCTCCTCGGAATTACGCAACGTCTTTGCAACTTTTGAAATCGGGGAGCCGGGCTTTGGAGCACGCTCCGTGTGTCCTATTGCACTCGAAGCGTTGCTTCCTTCAAGGAAAGGCTCTTGGGGGAAAGCGGAGTCCGGCAGCCTCAGATGGGTTTAAGAAGGGCTTGTCAATGGGTTCCTTGCTGTGCAGCTCAGAATAACCTTCCCTTATAAACGCAGCGGTCCTGAGAGTATTTGCACGGATCAGCTTACGAGTCCTTTTGTTGTTGTTGTTTTTCCCCTTGCAGAGGAAGAACAAGAGGAAGATGAGGAAATCGATGTCGTTACATTAGCTGAAGCG
KU708749	>Seq123 [organism=Milvus milvus] Milvus milvus [voucher 3LF-2027] v-myc myelocytomatosis viral oncogene-like protein (MYC) gene, partial intron B and exon 3 cds	GCTATCTCTCCTGCGCTCCTCGGAATTACGCAACGTCTTTGCAACTTTTGAAATCGGGGAGCCGGGCTTTGGAGCACGCTCCGTGTGTCCTATTGCACTCGAAGCGTTGCTTCCTTCAAGGAAAGGTTCTTGGGGAAAAGCAGAGTCCAGCAGCCTCAGATGGGTTTAAGAAGGGCTTGTCAATGGGTTCCTTGCTGTGCAGCTCAGAATAACCTTCCCTTATAAACGCAGCGGTCCTGAGAGTATTTGCACGGATCAGCTTACGAGTCCTTTTGTTGTTGTTGTTTTTCCCCTTGCAGAGGAAGAACAAGAGGAAGATGAGGAAATCGATGTCGTTACATTAGCTGAAGCG
KU708750	>Seq124 [organism=Milvus milvus] Milvus milvus [voucher 3LF-2028] v-myc myelocytomatosis viral oncogene-like protein (MYC) gene, partial intron B and exon 3 cds	GCTATCTCTCCTGCGCTCCTCGGAATTACGCAACGTCTTTGCAACTTTTGAAATCGGGGAGCCGGGCTTTGGAGCACGCTCCGTGTGTCCTATTGCACTCGAAGCGTTGCTTCCTTCAAGGAAAGGYTCTTGGGGRAAAGCRGAGTCCRGCAGCCTCAGATGGGTTTAAGAAGGGCTTGTCAATGGGTTCCTTGCTGTGCAGCTCAGAATAACCTTCCCTTATAAACGCAGCGGTCCTGAGAGTATTTGCACGGATCAGCTTACGAGTCCTTTTGTTGTTGTTGTTTTTCCCCTTGCAGAGGAAGAACAAGAGGAAGATGAGGAAATCGATGTCGTTACATTAGCTGAAGCG
KU708751	>Seq125 [organism=Milvus milvus] Milvus milvus [voucher 3LF-2029] v-myc myelocytomatosis viral oncogene-like protein (MYC) gene, partial intron B and exon 3 cds	GCTATCTCTCCTGCGCTCCTCGGAATTACGCAACGTCTTTGCAACTTTTGAAATCGGGGAGCCGGGCTTTGGAGCACGCTCCGTGTGTCCTATTGCACTCGAAGCGTTGCTTCCTTCAAGGAAAGGCTCTTGGGGGAAAGCGGAGTCCGGCAGCCTCAGATGGGTTTAAGAAGGGCTTGTCAATGGGTTCCTTGCTGTGCAGCTCAGAATAACCTTCCCTTATAAACGCAGCGGTCCTGAGAGTATTTGCACGGATCAGCTTACGAGTCCTTTTGTTGTTGTTGTTTTTCCCCTTGCAGAGGAAGAACAAGAGGAAGATGAGGAAATCGATGTCGTTACATTAGCTGAAGCG
KU708752	>Seq126 [organism=Milvus milvus] Milvus milvus [voucher 3LF-2030] v-myc myelocytomatosis viral oncogene-like protein (MYC) gene, partial intron B and exon 3 cds	GCTATCTCTCCTGCGCTCCTCGGAATTACGCAACGTCTTTGCAACTTTTGAAATCGGGGAGCCGGGCTTTGGAGCACGCTCCGTGTGTCCTATTGCACTCGAAGCGTTGCTTCCTTCAAGGAAAGGTTCTTGGGGAAAAGCAGAGTCCAGCAGCCTCAGATGGGTTTAAGAAGGGCTTGTCAATGGGTTCCTTGCTGTGCAGCTCAGAATAACCTTCCCTTATAAACGCAGCGGTCCTGAGAGTATTTGCACGGATCAGCTTACGAGTCCTTTTGTTGTTGTTGTTTTTCCCCTTGCAGAGGAAGAACAAGAGGAAGATGAGGAAATCGATGTCGTTACATTAGCTGAAGCG
KU708753	>Seq127 [organism=Milvus milvus] Milvus milvus [voucher 3LF-2031] v-myc myelocytomatosis viral oncogene-like protein (MYC) gene, partial intron B and exon 3 cds	GCTATCTCTCCTGCGCTCCTCGGAATTACGCAACGTCTTTGCAACTTTTGAAATCGGGGAGCCGGGCTTTGGAGCACGCTCCGTGTGTCCTATTGCACTCGAAGCGTTGCTTCCTTCAAGGAAAGGCTCTTGGGGGAAAGCGGAGTCCGGCAGCCTCAGATGGGTTTAAGAAGGGCTTGTCAATGGGTTCCTTGCTGTGCAGCTCAGAATAACCTTCCCTTATAAACGCAGCGGTCCTGAGAGTATTTGCACGGATCAGCTTACGAGTCCTTTTGTTGTTGTTGTTTTTCCCCTTGCAGAGGAAGAACAAGAGGAAGATGAGGAAATCGATGTCGTTACATTAGCTGAAGCG
KU708754	>Seq128 [organism=Milvus milvus] Milvus milvus [voucher 3LF-2032] v-myc myelocytomatosis viral oncogene-like protein (MYC) gene, partial intron B and exon 3 cds	GCTATCTCTCCTGCGCTCCTCGGAATTACGCAACGTCTTTGCAACTTTTGAAATCGGGGAGCCGGGCTTTGGAGCACGCTCCGTGTGTCCTATTGCACTCGAAGCGTTGCTTCCTTCAAGGAAAGGYTCTTGGGGRAAAGCRGAGTCCRGCAGCCTCAGATGGGTTTAAGAAGGGCTTGTCAATGGGTTCCTTGCTGTGCAGCTCAGAATAACCTTCCCTTATAAACGCAGCGGTCCTGAGAGTATTTGCACGGATCAGCTTACGAGTCCTTTTGTTGTTGTTGTTTTTCCCCTTGCAGAGGAAGAACAAGAGGAAGATGAGGAAATCGATGTCGTTACATTAGCTGAAGCG
KU708755	>Seq129 [organism=Milvus milvus] Milvus milvus [voucher 3LF-2033] v-myc myelocytomatosis viral oncogene-like protein (MYC) gene, partial intron B and exon 3 cds	GCTATCTCTCCTGCGCTCCTCGGAATTACGCAACGTCTTTGCAACTTTTGAAATCGGGGAGCCGGGCTTTGGAGCACGCTCCGTGTGTCCTATTGCACTCGAAGCGTTGCTTCCTTCAAGGAAAGGCTCTTGGGGGAAAGCGGAGTCCGGCAGCCTCAGATGGGTTTAAGAAGGGCTTGTCAATGGGTTCCTTGCTGTGCAGCTCAGAATAACCTTCCCTTATAAACGCAGCGGTCCTGAGAGTATTTGCACGGATCAGCTTACGAGTCCTTTTGTTGTTGTTGTTTTTCCCCTTGCAGAGGAAGAACAAGAGGAAGATGAGGAAATCGATGTCGTTACATTAGCTGAAGCG
KU708756	>Seq130 [organism=Milvus milvus] Milvus milvus [voucher 3LF-2034] v-myc myelocytomatosis viral oncogene-like protein (MYC) gene, partial intron B and exon 3 cds	GCTATCTCTCCTGCGCTCCTCGGAATTACGCAACGTCTTTGCAACTTTTGAAATCGGGGAGCCGGGCTTTGGAGCACGCTCCGTGTGTCCTATTGCACTCGAAGCGTTGCTTCCTTCAAGGAAAGGYTCTTGGGGRAAAGCRGAGTCCRGCAGCCTCAGATGGGTTTAAGAAGGGCTTGTCAATGGGTTCCTTGCTGTGCAGCTCAGAATAACCTTCCCTTATAAACGCAGCGGTCCTGAGAGTATTTGCACGGATCAGCTTACGAGTCCTTTTGTTGTTGTTGTTTTTCCCCTTGCAGAGGAAGAACAAGAGGAAGATGAGGAAATCGATGTCGTTACATTAGCTGAAGCG
KU708757	>Seq131 [organism=Milvus milvus] Milvus milvus [voucher 3LF-2035] v-myc myelocytomatosis viral oncogene-like protein (MYC) gene, partial intron B and exon 3 cds	GCTATCtCTCCTGCGCTCCTCGGAATTACGCAACGTCTTTGCAACTTTTGAAATCGGGGAGCCGGGCTTTGGAGCACGCTCCGTGTGTCCTATTGCACTCGAAGCGTTGCTTCCTTCAAGGAAAGGCTCTTGGGGGAAAGCGGAGTCCGGCAGCCTCAGATGGGTTTAAGAAGGGCTTGTCAATGGGTTCCTTGCTGTGCAGCTCAGAATAACCTTCCCTTATAAACGCAGCGGTCCTGAGAGTATTTGCACGGATCAGCTTACGAGTCCTTTTGTTGTTGTTGTTTTTCCCCTTGCAGAGGAAGAACAAGAGGAAGATGAGGAAATCGATGTCGTTACATTAGCTGAAGCG
KU708758	>Seq132 [organism=Milvus milvus] Milvus milvus [voucher 3LF-2036] v-myc myelocytomatosis viral oncogene-like protein (MYC) gene, partial intron B and exon 3 cds	GCTATCTCTCCTGCGCTCCTCGGAATTACGCAACGTCTTTGCAACTTTTGAAATCGGGGAGCCGGGCTTTGGAGCACGCTCCGTGTGTCCTATTGCACTCGAAGCGTTGCTTCCTTCAAGGAAAGGCTCTTGGGGGAAAGCGGAGTCCGGCAGCCTCAGATGGGTTTAAGAAGGGCTTGTCAATGGGTTCCTTGCTGTGCAGCTCAGAATAACCTTCCCTTATAAACGCAGCGGTCCTGAGAGTATTTGCACGGATCAGCTTACGAGTCCTTTTGTTGTTGTTGTTTTTCCCCTTGCAGAGGAAGAACAAGAGGAAGATGAGGAAATCGATGTCGTTACATTAGCTGAAGCG
KU708759	>Seq133 [organism=Milvus milvus] Milvus milvus [voucher 3LF-2037] v-myc myelocytomatosis viral oncogene-like protein (MYC) gene, partial intron B and exon 3 cds	GCTATCTCTCCTGCGCTCCTCGGAATTACGCAACGTCTTTGCAACTTTTGAAATCGGGGAGCCGGGCTTTGGAGCACGCTCCGTGTGTCCTATTGCACTCGAAGCGTTGCTTCCTTCAAGGAAAGGCTCTTGGGGGAAAGCGGAGTCCGGCAGCCTCAGATGGGTTTAAGAAGGGCTTGTCAATGGGTTCCTTGCTGTGCAGCTCAGAATAACCTTCCCTTATAAACGCAGCGGTCCTGAGAGTATTTGCACGGATCAGCTTACGAGTCCTTTTGTTGTTGTTGTTTTTCCCCTTGCAGAGGAAGAACAAGAGGAAGATGAGGAAATCGATGTCGTTACATTAGCTGAAGCG
KU708760	>Seq134 [organism=Milvus milvus] Milvus milvus [voucher 3LF-2038] v-myc myelocytomatosis viral oncogene-like protein (MYC) gene, partial intron B and exon 3 cds	GCTATCTCTCCTGCGCTCCTCGGAATTACGCAACGTCTTTGCAACTTTTGAAATCGGGGAGCCGGGCTTTGGAGCACGCTCCGTGTGTCCTATTGCACTCGAAGCGTTGCTTCCTTCAAGGAAAGGTTCTTGGGGAAAAGCAGAGTCCAGCAGCCTCAGATGGGTTTAAGAAGGGCTTGTCAATGGGTTCCTTGCTGTGCAGCTCAGAATAACCTTCCCTTATAAACGCAGCGGTCCTGAGAGTATTTGCACGGATCAGCTTACGAGTCCTTTTGTTGTTGTTGTTTTTCCCCTTGCAGAGGAAGAACAAGAGGAAGATGAGGAAATCGATGTCGTTACATTAGCTGAAGCG
KU708761	>Seq135 [organism=Milvus milvus] Milvus milvus [voucher 3LF-2039] v-myc myelocytomatosis viral oncogene-like protein (MYC) gene, partial intron B and exon 3 cds	GCTATCTCTCCTGCGCTCCTCGGAATTACGCAACGTCTTTGCAACTTTTGAAATCGGGGAGCCGGGCTTTGGAGCACGCTCCGTGTGTCCTATTGCACTCGAAGCGTTGCTTCCTTCAAGGAAAGGTTCTTGGGGAAAAGCAGAGTCCAGCAGCCTCAGATGGGTTTAAGAAGGGCTTGTCAATGGGTTCCTTGCTGTGCAGCTCAGAATAACCTTCCCTTATAAACGCAGCGGTCCTGAGAGTATTTGCACGGATCAGCTTACGAGTCCTTTTGTTGTTGTTGTTTTTCCCCTTGCAGAGGAAGAACAAGAGGAAGATGAGGAAATCGATGTCGTTACATTAGCTGAAGCG
KU708762	>Seq136 [organism=Milvus milvus] Milvus milvus [voucher 3LF-2040] v-myc myelocytomatosis viral oncogene-like protein (MYC) gene, partial intron B and exon 3 cds	GCTATCTCTCCTGCGCTCCTCGGAATTACGCAACGTCTTTGCAACTTTTGAAATCGGGGAGCCGGGCTTTGGAGCACGCTCCGTGTGTCCTATTGCACTCGAAGCGTTGCTTCCTTCAAGGAAAGGCTCTTGGGGGAAAGCGGAGTCCGGCAGCCTCAGATGGGTTTAAGAAGGGCTTGTCAATGGGTTCCTTGCTGTGCAGCTCAGAATAACCTTCCCTTATAAACGCAGCGGTCCTGAGAGTATTTGCACGGATCAGCTTACGAGTCCTTTTGTTGTTGTTGTTTTTCCCCTTGCAGAGGAAGAACAAGAGGAAGATGAGGAAATCGATGTCGTTACATTAGCTGAAGCG
KU708763	>Seq137 [organism=Milvus milvus] Milvus milvus [voucher 3LF-2041] v-myc myelocytomatosis viral oncogene-like protein (MYC) gene, partial intron B and exon 3 cds	GCTATCTCTCCTGCGCTCCTCGGAATTACGCAACGTCTTTGCAACTTTTGAAATCGGGGAGCCGGGCTTTGGAGCACGCTCCGTGTGTCCTATTGCACTCGAAGCGTTGCTTCCTTCAAGGAAAGGCTCTTGGGGGAAAGCGGAGTCCGGCAGCCTCAGATGGGTTTAAGAAGGGCTTGTCAATGGGTTCCTTGCTGTGCAGCTCAGAATAACCTTCCCTTATAAACGCAGCGGTCCTGAGAGTATTTGCACGGATCAGCTTACGAGTCCTTTTGTTGTTGTTGTTTTTCCCCTTGCAGAGGAAGAACAAGAGGAAGATGAGGAAATCGATGTCGTTACATTAGCTGAAGCG
KU708764	>Seq138 [organism=Milvus milvus] Milvus milvus [voucher 3LF-2042] v-myc myelocytomatosis viral oncogene-like protein (MYC) gene, partial intron B and exon 3 cds	GCTATCTCTCCTGCGCTCCTCGGAATTACGCAACGTCTTTGCAACTTTTGAAATCGGGGAGCCGGGCTTTGGAGCACGCTCCGTGTGTCCTATTGCACTCGAAGCGTTGCTTCCTTCAAGGAAAGGCTCTTGGGGGAAAGCGGAGTCCGGCAGCCTCAGATGGGTTTAAGAAGGGCTTGTCAATGGGTTCCTTGCTGTGCAGCTCAGAATAACCTTCCCTTATAAACGCAGCGGTCCTGAGAGTATTTGCACGGATCAGCTTACGAGTCCTTTTGTTGTTGTTGTTTTTCCCCTTGCAGAGGAAGAACAAGaGGAAGATGAGGAAATCGATGTCGTTACATTAGCTGAAGCG
KU708765	>Seq139 [organism=Milvus milvus] Milvus milvus [voucher 3LF-2043] v-myc myelocytomatosis viral oncogene-like protein (MYC) gene, partial intron B and exon 3 cds	GCTATCTCTCCTGCGCTCCTCGGAATTACGCAACGTCTTTGCAACTTTTGAAATCGGGGAGCCGGGCTTTGGAGCACGCTCCGTGTGTCCTATTGCACTCGAAGCGTTGCTTCCTTCAAGGAAAGGYTCTTGGGGRAAAGCRGAGTCCRGCAGCCTCAGATGGGTTTAAGAAGGGCTTGTCAATGGGTTCCTTGCTGTGCAGCTCAGAATAACCTTCCCTTATAAACGCAGCGGTCCTGAGAGTATTTGCACGGATCAGCTTACGAGTCCTTTTGTTGTTGTTGTTTTTCCCCTTGCAGAGGAAGAACAAGAGGAAGATGAGGAAATCGATGTCGTTACATTAGCTGAAGCG
KU708766	>Seq140 [organism=Milvus milvus] Milvus milvus [voucher 3LF-2044] v-myc myelocytomatosis viral oncogene-like protein (MYC) gene, partial intron B and exon 3 cds	GCTATCTCTCCTGCGCTCCTCGGAATTACGCAACGTCTTTGCAACTTTTGAAATCGGGGAGCCGGGCTTTGGAGCACGCTCCGTGTGTCCTATTGCACTCGAAGCGTTGCTTCCTTCAAGGAAAGGTTCTTGGGGAAAAGCAGAGTCCAGCAGCCTCAGATGGGTTTAAGAAGGGCTTGTCAATGGGTTCCTTGCTGTGCAGCTCAGAATAACCTTCCCTTATAAACGCAGCGGTCCTGAGAGTATTTGCACGGATCAGCTTACGAGTCCTTTTGTTGTTGTTGTTTTTCCCCTTGCAGAGGAAGAACAAGAGGAAGATGAGGAAATCGATGTCGTTACATTAGCTGAAGCG
KU708767	>Seq141 [organism=Milvus migrans] Milvus migrans [voucher 3LF-2045] v-myc myelocytomatosis viral oncogene-like protein (MYC) gene, partial intron B and exon 3 cds	GCTATCTCTCCTGTGCTCCTCGGAATTACGCAASGTCTTTGCAACTTTTGAAATCRGGGAGCCGGGCTTTGGAGCACGCTCCGTGTGTCCTATTGCACTCGAAGCGTTGCTTCCTTCAAGGAAAGGYTCTTGGGGRAAAGCAGAGTCCAGCAGCCTCAGATGGGTTTAAGAAGGGYTTGTCAATGGGTTCCTTGCTGTGCAGCTCRGAATAACCTTCCCTTATAAACGCAGCGGTCCTGAGAGTATTTGCACGGATCAGCTTACGAGTCCTTTTGTTGTTGTTGTTTTTCCCCTTGCAGAGGAAGAACAAGaGGAAGATGAGGAAATCGATGTCGTTACATTAGCTGAAGCG
KU708768	>Seq142 [organism=Milvus migrans] Milvus migrans [voucher 3LF-2046] v-myc myelocytomatosis viral oncogene-like protein (MYC) gene, partial intron B and exon 3 cds	GCTATCTCTCCTGTGCTCCTCGGAATTACGCAAGGTCTTTGCAACTTTTGAAATCAGGGAGCCGGGCTTTGGAGCACGCTCCGTGTGTCCTATTGCACTCGAAGCGTTGCTTCCTTCAAGGAAAGGCTCTTGGGGGAAAGCAGAGTCCAGCAGCCTCAGATGGGTTTAAGAAGGGTTTGTCAATGGGTTCCTTGCTGTGCAGCTCGGAATAACCTTCCCTTATAAACGCAGCGGTCCTGAGAGTATTTGCACGGATCAGCTTACGAGTCCTTTTGTTGTTGTTGTTTTTCCCCTTGCAGAGGAAGAACAAGAGGAAGATGAGGAAATCGATGTCGTTACATTAGCTGAAGCG
KU708769	>Seq143 [organism=Milvus milvus] Milvus milvus [voucher 3LF-2047] v-myc myelocytomatosis viral oncogene-like protein (MYC) gene, partial intron B and exon 3 cds	GCTATCTCTCCTGCGCTCCTCGGAATTACGCAACGTCTTTGCAACTTTTGAAATCGGGGAGCCGGGCTTTGGAGCACGCTCCGTGTGTCCTATTGCACTCGAAGCGTTGCTTCCTTCAAGGAAAGGCTCTTGGGGGAAAGCGGAGTCCGGCAGCCTCAGATGGGTTTAAGAAGGGCTTGTCAATGGGTTCCTTGCTGTGCAGCTCAGAATAACCTTCCCTTATAAACGCAGCGGTCCTGAGAGTATTTGCACGGATCAGCTTACGAGTCCTTTTGTTGTTGTTGTTTTTCCCCTTGCAGAGGAAGAACAAGAGGAAGATGAGGAAATCGATGTCGTTACATTAGCTGAAGCG
KU708770	>Seq144 [organism=Milvus milvus] Milvus milvus [voucher 3LF-2048] v-myc myelocytomatosis viral oncogene-like protein (MYC) gene, partial intron B and exon 3 cds	GCTATCTCTCCTGCGCTCCTCGGAATTACGCAACGTCTTTGCAACTTTTGAAATCGGGGAGCCGGGCTTTGGAGCACGCTCCGTGTGTCCTATTGCACTCGAAGCGTTGCTTCCTTCAAGGAAAGGCTCTTGGGGGAAAGCGGAGTCCGGCAGCCTCAGATGGGTTTAAGAAGGGCTTGTCAATGGGTTCCTTGCTGTGCAGCTCAGAATAACCTTCCCTTATAAACGCAGCGGTCCTGAGAGTATTTGCACGGATCAGCTTACGAGTCCTTTTGTTGTTGTTGTTTTTCCCCTTGCAGAGGAAGAACAAGAGGAAGATGAGGAAATCGATGTCGTTACATTAGCTGAAGCG
KU708771	>Seq145 [organism=Milvus milvus] Milvus milvus [voucher 3LF-2049] v-myc myelocytomatosis viral oncogene-like protein (MYC) gene, partial intron B and exon 3 cds	GCTATCTCTCCTGCGCTCCTCGGAATTACGCAACGTCTTTGCAACTTTTGAAATCGGGGAGCCGGGCTTTGGAGCACGCTCCGTGTGTCCTATTGCACTCGAAGCGTTGCTTCCTTCAAGGAAAGGTTCTTGGGGGAAAGCGGAGTCCGGCAGCCTCAGATGGGTTTAAGAAGGGCTTGTCAATGGGTTCCTTGCTGTGCAGCTCAGAATAACCTTCCCTTATAAACGCAGCGGTCCTGAGAGTATTTGCACGGATCAGCTTACGAGTCCTTTTGTTGTTGTTGTTTTTCCCCTTGCAGAGGAAGAACAAGAGGAAGATGAGGAAATCGATGTCGTTACATTAGCTGAAGCG
KU708772	>Seq146 [organism=Milvus milvus] Milvus milvus [voucher 3LF-2050] v-myc myelocytomatosis viral oncogene-like protein (MYC) gene, partial intron B and exon 3 cds	GCTATCTCTCCTGCGCTCCTCGGAATTACGCAACGTCTTTGCAACTTTTGAAATCGGGGAGCCGGGCTTTGGAGCACGCTCCGTGTGTCCTATTGCACTCGAAGCGTTGCTTCCTTCAAGGAAAGGCTCTTGGGGGAAAGCGGAGTCCGGCAGCCTCAGATGGGTTTAAGAAGGGCTTGTCAATGGGTTCCTTGCTGTGCAGCTCAGAATAACCTTCCCTTATAAACGCAGCGGTCCTGAGAGTATTTGCACGGATCAGCTTACGAGTCCTTTTGTTGTTGTTGTTTTTCCCCTTGCAGAGGAAGAACAAGAGGAAGATGAGGAAATCGATGTCGTTACATTAGCTGAAGCG
KU708773	>Seq147 [organism=Milvus milvus] Milvus milvus [voucher 3LF-2051] v-myc myelocytomatosis viral oncogene-like protein (MYC) gene, partial intron B and exon 3 cds	GCTATCTCTCCTGCGCTCCTCGGAATTACGCAACGTCTTTGCAACTTTTGAAATCGGGGAGCCGGGCTTTGGAGCACGCTCCGTGTGTCCTATTGCACTCGAAGCGTTGCTTCCTTCAAGGAAAGGCTCTTGGGGGAAAGCGGAGTCCGGCAGCCTCAGATGGGTTTAAGAAGGGCTTGTCAATGGGTTCCTTGCtGTGCAGCTCAGAATAACCTTCCCTTATAAACGCAGCGGTCCTGAGAGTATTTGCACGGATCAGCTTACGAGTCCTTTTGTTGTTGTTGTTTTTCCCCTTGCAGAGGAAGAACAAGAGGAAGATGAGGAAATCGATGTCGTTACATTAGCTGAAGCG
KU708774	>Seq148 [organism=Milvus milvus] Milvus milvus [voucher 3LF-2052] v-myc myelocytomatosis viral oncogene-like protein (MYC) gene, partial intron B and exon 3 cds	GCTATCTCTCCTGCGCTCCTCGGAATTACGCAACGTCTTTGCAACTTTTGAAATCGGGGAGCCGGGCTTTGGAGCACGCTCCGTGTGTCCTATTGCACTCGAAGCGTTGCTTCCTTCAAGGAAAGGCTCTTGGGGGAAAGCGGAGTCCGGCAGCCTCAGATGGGTTTAAGAAGGGCTTGTCAATGGGTTCCTTGCTGTGCAGCTCAGAATAACCTTCCCTTATAAACGCAGCGGTCCTGAGAGTATTTGCACGGATCAGCTTACGAGTCCTTTTGTTGTTGTTGTTTTTCCCCTTGCAGAGGAAGAACAAGAGGAAGATGAGGAAATCGATGTCGTTACATTAGCTGAAGCG
KU708775	>Seq149 [organism=Milvus milvus] Milvus milvus [voucher 3LF-2053] v-myc myelocytomatosis viral oncogene-like protein (MYC) gene, partial intron B and exon 3 cds	GCTATCTCTCCTGCGCTCCTCGGAATTACGCAACGTCTTTGCAACTTTTGAAATCGGGGAGCCGGGCTTTGGAGCACGCTCCGTGTGTCCTATTGCACTCGAAGCGTTGCTTCCTTCAAGGAAAGGCTCTTGGGGGAAAGCGGAGTCCGGCAGCCTCAGATGGGTTTAAGAAGGGCTTGTCAATGGGTTCCTTGCTGTGCAGCTCAGAATAACCTTCCCTTATAAACGCAGCGGTCCTGAGAGTATTTGCACGGATCAGCTTACGAGTCCTTTTGTTGTTGTTGTTTTTCCCCTTGCAGAGGAAGAACAAGAGGAAGATGAGGAAATCGATGTCGTTACATTAGCTGAAGCG
KU708776	>Seq150 [organism=Milvus milvus] Milvus milvus [voucher 3LF-2054] v-myc myelocytomatosis viral oncogene-like protein (MYC) gene, partial intron B and exon 3 cds	GCTATCTCTCCTGCGCTCCTCGGAATTACGCAACGTCTTTGCAACTTTTGAAATCGGGGAGCCGGGCTTTGGAGCACGCTCCGTGTGTCCTATTGCACTCGAAGCGTTGCTTCCTTCAAGGAAAGGCTCTTGGGGGAAAGCGGAGTCCGGCAGCCTCAGATGGGTTTAAGAAGGGCTTGTCAATGGGTTCCTTGCTGTGCAGCTCAGAATAACCTTCCCTTATAAACGCAGCGGTCCTGAGAGTATTTGCACGGATCAGCTTACGAGTCCTTTTGTTGTTGTTGTTTTTCCCCTTGCAGAGGAAGAACAAGAGGAAGATGAGGAAATCGATGTCGTTACATTAGCTGAAGCG
KU708777	>Seq151 [organism=Milvus milvus] Milvus milvus [voucher 3LF-2055] v-myc myelocytomatosis viral oncogene-like protein (MYC) gene, partial intron B and exon 3 cds	GCTATCTCTCCTGCGCTCCTCGGAATTACGCAACGTCTTTGCAACTTTTGAAATCGGGGAGCCGGGCTTTGGAGCACGCTCCGTGTGTCCTATTGCACTCGAAGCGTTGCTTCCTTCAAGGAAAGGYTCTTGGGGRAAAGCRGAGTCCRGCAGCCTCAGATGGGTTTAAGAAGGGCTTGTCAATGGGTTCCTTGCTGTGCAGCTCAGAATAACCTTCCCTTATAAACGCAGCGGTCCTGAGAGTATTTGCACGGATCAGCTTACGAGTCCTTTTGTTGTTGTTGTTTTTCCCCTTGCAGAGGAAGAACAAGAGGAAGATGAGGAAATCGATGTCGTTACATTAGCTGAAGCG
KU708778	>Seq152 [organism=Milvus milvus] Milvus milvus [voucher 3LF-2056] v-myc myelocytomatosis viral oncogene-like protein (MYC) gene, partial intron B and exon 3 cds	GCTATCTCTCCTGCGCTCCTCGGAATTACGCAACGTCTTTGCAACTTTTGAAATCGGGGAGCCGGGCTTTGGAGCACGCTCCGTGTGTCCTATTGCACTCGAAGCGTTGCTTCCTTCAAGGAAAGGCTCTTGGGGGAAAGCGGAGTCCGGCAGCCTCAGATGGGTTTAAGAAGGGCTTGTCAATGGGTTCCTTGCTGTGCAGCTCAGAATAACCTTCCCTTATAAACGCAGCGGTCCTGAGAGTATTTGCACGGATCAGCTTACGAGTCCTTTTGTTGTTGTTGTTTTTCCCCTTGCAGAGGAAGAACAAGAGGAAGATGAGGAAATCGATGTCGTTACATTAGCTGAAGCG
KU708779	>Seq153 [organism=Milvus milvus] Milvus milvus [voucher 3LF-2058] v-myc myelocytomatosis viral oncogene-like protein (MYC) gene, partial intron B and exon 3 cds	GCTATCTCTCCTGCGCTCCTCGGAATTACGCAACGTCTTTGCAACTTTTGAAATCGGGGAGCCGGGCTTTGGAGCACGCTCCGTGTGTCCTATTGCACTCGAAGCGTTGCTTCCTTCAAGGAAAGGCTCTTGGGGGAAAGCGGAGTCCGGCAGCCTCAGATGGGTTTAAGAAGGGCTTGTCAATGGGTTCCTTGCTGTGCAGCTCAGAATAACCTTCCCTTATAAACGCAGCGGTCCTGAGAGTATTTGCACGGATCAGCTTACGAGTCCTTTTGTTGTTGTTGTTTTTCCCCTTGCAGAGGAAGAACAAGAGGAAGATGAGGAAATCGATGTCGTTACATTAGCTGAAGCG
KU708780	>Seq154 [organism=Milvus milvus] Milvus milvus [voucher 3LF-2059] v-myc myelocytomatosis viral oncogene-like protein (MYC) gene, partial intron B and exon 3 cds	GCTATCTCTCCTGCGCTCCTCGGAATTACGCAACGTCTTTGCAACTTTTGAAATCGGGGAGCCGGGCTTTGGAGCACGCTCCGTGTGTCCTATTGCACTCGAAGCGTTGCTTCCTTCAAGGAAAGGTTCTTGGGGAAAAGCAGAGTCCAGCAGCCTCAGATGGGTTTAAGAAGGGCTTGTCAATGGGTTCCTTGCTGTGCAGCTCAGAATAACCTTCCCTTATAAACGCAGCGGTCCTGAGAGTATTTGCACGGATCAGCTTACGAGTCCTTTTGTTGTTGTTGTTTTTCCCCTTGCAGAGGAAGAACAAGAGGAAGATGAGGAAATCGATGTCGTTACATTAGCTGAAGCG
KU708781	>Seq155 [organism=Milvus milvus] Milvus milvus [voucher 3LF-2060] v-myc myelocytomatosis viral oncogene-like protein (MYC) gene, partial intron B and exon 3 cds	GCTATCTCTCCTGCGCTCCTCGGAATTACGCAACGTCTTTGCAACTTTTGAAATCGGGGAGCCGGGCTTTGGAGCACGCTCCGTGTGTCCTATTGCACTCGAAGCGTTGCTTCCTTCAAGGAAAGGCTCTTGGGGGAAAGCGGAGTCCGGCAGCCTCAGATGGGTTTAAGAAGGGCTTGTCAATGGGTTCCTTGCTGTGCAGCTCAGAATAACCTTCCCTTATAAACGCAGCGGTCCTGAGAGTATTTGCACGGATCAGCTTACGAGTCCTTTTGTTGTTGTTGTTTTTCCCCTTGCAGAGGAAGAACAAGAGGAAGATGAGGAAATCGATGTCGTTACATTAGCTGAAGCG
KU708782	>Seq156 [organism=Milvus milvus] Milvus milvus [voucher 3LF-2061] v-myc myelocytomatosis viral oncogene-like protein (MYC) gene, partial intron B and exon 3 cds	GCTATCTCTCCTGCGCTCCTCGGAATTACGCAACGTCTTTGCAACTTTTGAAATCGGGGAGCCGGGCTTTGGAGCACGCTCCGTGTGTCCTATTGCACTCGAAGCGTTGCTTCCTTCAAGGAAAGGCTCTTGGGGGAAAGCGGAGTCCGGCAGCCTCAGATGGGTTTAAGAAGGGCTTGTCAATGGGTTCCTTGCTGTGCAGCTCAGAATAACCTTCCCTTATAAACGCAGCGGTCCTGAGAGTATTTGCACGGATCAGCTTACGAGTCCTTTTGTTGTTGTTGTTTTTCCCCTTGCAGAGGAAGAACAAGAGGAAGATGAGGAAATCGATGTCGTTACATTAGCTGAAGCG
KU708783	>Seq157 [organism=Milvus migrans] Milvus migrans [voucher 3LF-2065] v-myc myelocytomatosis viral oncogene-like protein (MYC) gene, partial intron B and exon 3 cds	GCTATCTCTCCTGYGCTCCTCGGAATTACGCAACGTCTTTGCAACTTTTGAAATCRGGGAGCCGGGCTTTGGAGCACGCTCCGTGTGTCCTATTGCACTCGRAGCGTTGCTTCCTTCAAGGAAAGGYTCTTGGGGRAAAGCAGAGTCCAGCAGCCTCAGATGGGTTTAAGAAGGGYTTGTCAATGGGTTCCTTGCTGTGCAGCTCRGAATAACCTTCCCTTATAAACGCAGCGGTCCTGAGAGTATTTGCACGGATCAGCTTACGAGTCCTTTTGTTGTTGTTGTTTTTCCCCTTGCAGAGGAAGAACAAGAGGAAGATGAGGAAATCGATGTCGTTACATTAGCtGaAGCG
KU708784	>Seq158 [organism=Milvus migrans] Milvus migrans [voucher 3LF-2066, allele A] v-myc myelocytomatosis viral oncogene-like protein (MYC) gene, partial intron B and exon 3 cds	GCTATCTCTCCTGTGCTCCTCGGAATTACGCAACGTCTTTGCAACTTTTGAAATCgGGGAGCtGGGCTTTGGAGCACGCTCCGTGTGTCCTATTGCACTCGAAGCGTTGCTTCCTTCAAGGAAAGGTTCTTGGGGaAAAGCAGAGTCCAGCAGCCTCAGATGGGTTTAAGAAGGGCTTGTCAATGGGTTCCTTGCTGTGCAGCTCAGAATAACCTTCCCTTATAAACGCAGCGGTCCTGAGAGTATTTGCACGGATCAGCTTACGAGTCCTTTTGTTGTTGTTGTTTTTCCCCTTGCAGAGGAAGAACAAGAGGAAGATGAGGAAATCGATGTCGTTACATTAGCtGaAGCG
KU708785	>Seq159 [organism=Milvus migrans] Milvus migrans [voucher 3LF-2066, allele B] v-myc myelocytomatosis viral oncogene-like protein (MYC) gene, partial intron B and exon 3 cds	GCTATCTCTCCTGTGCTCCTCGGAATTACGCAACGTCTTTGCAACTTTTGAAATCgGGGAGCCGGGCTTTGGAGCACGCTCCGTGTGTCCTATTGCACTCGAAGCGTTGCTTCCTTCAAGGAAAGGCTCTTGgGGGAAAGCAGAGTCCAGCAGCCTCAGATGGGTTTAAGAAGGGcTTGTCAATGGGTTCCTTGCTGTGCAGCTCaGAATAACCTTCCCTTATAAACGCAGCGGTCCTGAGAGTATTTGCACGGATCAGCTTACGAGTCCTTTTGTTGTTGTT---TTTCCCCTTGCAGAGGAAGAACAAGAGGAAGATGAGGAAATCGATGTCGTTACATTAGCtGaAGCG
KU708786	>Seq160 [organism=Milvus migrans] Milvus migrans [voucher 3LF-2067, allele A] v-myc myelocytomatosis viral oncogene-like protein (MYC) gene, partial intron B and exon 3 cds	GCTATTTCTCCTGCGCTCCTCGGAATTACGCAACGTCTTTGCAACTTTTGAAATCGGGGAGCCGGGCTTTGGAGCACGCTCCGTGTGTCCTATTGCACTCGAAGCGTTGCTTCCTTCAAGGAAAGGTTCTTGGGGAAAAGCAGAGTCCAGCAGCCTCAGATGGGTTTAAGAAGGGCTTGTCAATGGGTTCCTTGCTGTGCAGCTCAGAATAACCTTCCCTTATAAACGCAGCGGTCCTGAGAGTATTTGCACGGATCAGCTTACGAGTCCTTTTGTTGTTGTTGTTTTTCCCCTTGCAGAGGAAGAACAAGAGGAAGATGAGGAAATCGATGTCGTTACATTAGCTGAAGCG
KU708787	>Seq161 [organism=Milvus migrans] Milvus migrans [voucher 3LF-2067, allele B] v-myc myelocytomatosis viral oncogene-like protein (MYC) gene, partial intron B and exon 3 cds	GCTATTTCTCCTGCGCTCCTCGGAATTACGCAACGTCTTTGCAACTTTTGAAATCGGGGAGCTGGGCTTTGGAGCACGCTCCGTGTGTCCTATTGCACTCGAAGCGTTGCTTCCTTCAAGGAAAGGCTCTTGGGGGAAAGCAGAGTCCAGCAGCCTCAGATGGGTTTAAGAAGGGCTTGTCAATGGGTTCCTTGCTGTGCAGCTCAGAATAACCTTCCCTTATAAACGCAGCGGTCCTGAGAGTATTTGCACGGATCAGCTTACGAGTCCTTTTGTTGTTGTT---TTTCCCCTTGCAGAGGAAGAACAAGAGGAAGATGAGGAAATCGATGTCGTTACATTAGCTGAAGCG
KU708788	>Seq162 [organism=Milvus migrans] Milvus migrans [voucher 3LF-2068, allele A] v-myc myelocytomatosis viral oncogene-like protein (MYC) gene, partial intron B and exon 3 cds	GCTATCTTTCCTGCGCTCCTCGGAATTACGCAACGTCTTTGCAACTTTTGAAATCGGGGAGCCGGGCTTTGGAGCACGCTCCGTGTGTCCCATTCCACTAGAAGCGTTGCTTCCTTCAAGGAAAGGCTCTTGGGGGAAAGCAGAGTCCGGCAGCCTCAGATGGGTTTAAGAAGGGCTTGTCAATGGGTTCCTTGCTGTGCAGCTCAGAATAACCTTCCCTTATAAACGCAGCGGTCCTGAGAGTATTTGCACGGATCAGCTTACGAGTCCTTTTGTTGTTGTTGTTTTTCCCCTTGCAGAGGAAGAACAAGAGGAAGATGAGGAAATCGATGTCGTTACATTAGCTGAAGCG
KU708789	>Seq163 [organism=Milvus migrans] Milvus migrans [voucher 3LF-2068, allele B] v-myc myelocytomatosis viral oncogene-like protein (MYC) gene, partial intron B and exon 3 cds	gCTATCTTACCTGTGCTCCTCGGAATTACGCAACGTCTTTGCAACTTTTGAAATCGGGGAGCTGGGCTTTGGAGCACGCTCCGTGTGTCCCATTGCCCTAGAAGCGTTGCTTCCTTCAAGGAAAGGCTCTTGGGGGAAGGCAGAGTCCAGCAGCCTCAGATGGGTTTAAGAAGGGCTTGTCAATGGGTTCCTTGCTGTGCAGCTCAGAATAACCTTCCCTTATAAACGCAGCGGTCCTGAGAGTATTTGCACGGATCAGCTTACGAGTCCTTTTGTTGTTGTT---TTTCCCCTTGCAGAGGAAGAACAAGAGGAAGATGAGGAAATCGATGTCGTTACATTAGCTGAAGCG
KU708790	>Seq164 [organism=Milvus migrans] Milvus migrans [voucher 3LF-2069, allele A] v-myc myelocytomatosis viral oncogene-like protein (MYC) gene, partial intron B and exon 3 cds	GCTATCTCTCCTGCGCTCCTCGGAATTACGCAACGTCTTTGCAACTTTTGAAATCGGGGAGCTGGGCTTTGGAGCACGCTCCGTGTGTCCTATTGCACTAGAAGCGTTGCTTCCTTCAAGGAAAGGCTCTTGGGGGAAAGCAGAGTCCAGCAGCCTCAGATGGGTTTAAGAAGGGCTTGTCAATGGGTTCCTTGCTGTGCAGCTCAGAATAACCTTCCCTTATAAACGCAGCGGTCCTGAGAGTATTTGCACGGATCAGCTTACGAGTCCTTTTGTTGTTGTTGTTTTTCCCCTTGCAGAGGAAGAACAAGAGGAAGATGAGGAAATCGATGTCGTTACATTAGCTGAAGCG
KU708791	>Seq165 [organism=Milvus migrans] Milvus migrans [voucher 3LF-2069, allele B] v-myc myelocytomatosis viral oncogene-like protein (MYC) gene, partial intron B and exon 3 cds	GCTATCTCTCCTGTGCTCCTCGGAATTACGCAACGTCTTTGCAACTTTTGAAATCAGGGAGCTGGGCTTTGGAGCACGCTCCGTGTGTCCTATTGCCCTAGAAGCGTTGCTTCCTTCAAGGAAAGGCTCTTGGGGGAAAGCAGAGTCCAGCAGCCTCAGATGGGTTTAAGAAGGGTTTGTCAATGGGTTCCTTGCTGTGCAGCTCGGAATAACCTTCCCTTATAAACGCAGCGGTCCTGAGAGTATTTGCACGGATCAGCTTACGAGTCCTTTTGTTGTTGTT---TTTCCCCTTGCAGAGGAAGAACAAGAGGAAGATGAGGAAATCGATGTCGTTACATTAgCtGAAGCG
KU708792	>Seq166 [organism=Milvus migrans] Milvus migrans [voucher 3LF-2070, allele A] v-myc myelocytomatosis viral oncogene-like protein (MYC) gene, partial intron B and exon 3 cds	GCTATCTCTCCTGTGCTCCTCGGAATTACGCAACGTCTTTGCAACTTTTGAAATCGGGGAGCCGGGCTTTGGAGCACGCTCCGTGTGTCCTATTGCACTCGAAGCGTTGCTTCCTTCAAGGAAAGGTTCTTGGGGAAAAGCAGAGTCCAGCAGCCTCAGATGGGTTTAAGAAGGGCTTGTCAATGGGTTCCTTGCTGTGCAGCTCAGAATAACCTTCCCTTATAAACGCAGCGGTCCTGAGAGTATTTGCACGGATCAGCTTACGAGTCCTTTTGTTGTTGTTGTTTTTCCCCTTGCAGAGGAAGAACAAGAGGAAGATGAGGAAATCGATGTCGTTACATTAGCTGAAGCG
KU708793	>Seq167 [organism=Milvus migrans] Milvus migrans [voucher 3LF-2070, allele B] v-myc myelocytomatosis viral oncogene-like protein (MYC) gene, partial intron B and exon 3 cds	GCTATCTCTCCTGTGCTCCTCGGAATTACGCAACGTCTTTGCAACTTTTGAAATCAGGGAGCCGGGCTTTGGAGCACGCTCCGTGTGTCCTATTGCACTCGAAGCGTTGCTTCCTTCAAGGAAAGGCTCTTGGGGGAAAGCAGAGTCCAGCAGCCTCAGATGGGTTTAAGAAGGGTTTGTCAATGGGTTCCTTGCTGTGCAGCTCGGAATAACCTTCCCTTATAAACGCAGCGGTCCTGAGAGTATTTGCACGGATCAGCTTACGAGTCCTTTTGTTGTTGTT---TTTCCCCTTGCAGAGGAAGAACAAGAGGAAGATGAGGAAATCGATGTCGTTACATTAGCTGAAGCG
KU708794	>Seq168 [organism=Milvus migrans] Milvus migrans [voucher 3LF-2071] v-myc myelocytomatosis viral oncogene-like protein (MYC) gene, partial intron B and exon 3 cds	GCTATCTCTCCTGTGCTCCTCGGAATTACGCAACGTCTTTGCAACTTTTGAAATCAGGGAGCCGGGCTTTGGAGCACGCTCCRTGTGTCCTATTGCACTCGAAGCGTTGCTTMCTTCAAGGAAAGGTTCTTGGGGAAAAGCAGAGTCCAGCAGCCTCAGATGGGTTTAAGAAGGGCTTGTCAATGGGTTCCTTGCTGTGCAGCTCAGAATAACCTTCCCTTATAAACGCAGCGGTCCTGAGAGTATTTGCACGGATCAGCTTACGAGTCCTTTTGTTGTTGTTGTTTTTCCCCTTGCAGAGGAAGAACAAGAGGAAGATGAGGAAATCGATGTCGTTACATTAGCTGAAGCG
KU708795	>Seq169 [organism=Milvus migrans] Milvus migrans [voucher 3LF-2072] v-myc myelocytomatosis viral oncogene-like protein (MYC) gene, partial intron B and exon 3 cds	GCTATCTCTCCTGTGCTCCTCGGAATTACGCAACGTCTTTGCAACTTTTGAAATCAGGGAGCCGGGCTTTGGAGCACGCTCCGTGTGTCCTATTGCACTCGAAGCGTTGCTTCCTTCAAGGAAAGGTTCTTGGGGAAAAGCAGAGTCCAGCAGCCTCAGATGGGTTTAAGAAGGGCTTGTCAATGGGTTCCTTGCTGTGCAGCTCAGAATAACCTTCCCTTATAAACGCAGCGGTCCTGAGAGTATTTGCACGGATCAGCTTACGAGTCCTTTTGTTGTTGTTGTTTTTCCCCTTGCAGAGGAAGAACAAGAGGAAGATGAGGAAATCGATGTCGTTACATTAGCTGAAGCG
KU708796	>Seq170 [organism=Milvus migrans] Milvus migrans [voucher 3LF-2073, allele A] v-myc myelocytomatosis viral oncogene-like protein (MYC) gene, partial intron B and exon 3 cds	GCTATCTCTCCTGTGCTCCTCGGAATTACGCAACGTCTTTGCAACTTTTGAAATCAGGGAGCTGGGCTTTGGAGCACGCTCCGTGTGTCCTATTGCACTCGAAGCGTTGCTTCCTTCAAGGAAAGGCTCTTGGGGGAAAGCAGAGTCCAGCAGCCTCAGATGGGTTTAAGAAGGGCTTGTCAATGGGTTCCTTGCTGTGCAGCTCAGAATAACCTTCCCTTATAAACGCAGCGGTCCTGAGAGTATTTGCACGGATCAGCTTACGAGTCCTTTTGTTGTTGTTGTTTTTCCCCTTGCAGAGGAAGAACAAGAGGAAGATGAGGAAATCGATGTCGTTACATTAGcTGAAGcG
KU708797	>Seq171 [organism=Milvus migrans] Milvus migrans [voucher 3LF-2073, allele B] v-myc myelocytomatosis viral oncogene-like protein (MYC) gene, partial intron B and exon 3 cds	GCTATCTCTCCTGCGCTCCTCGGAATTACGTAACGTCTTTGCAACTTTTGAAATCGGGGAGCCGGGCTTTGGAGCACGCTCCGTGTGTCCTATTGCACTCGAAGCGTTGCTTCCTTCAAGGAAAGGCTCTTGAGGGAAAGCAGAGTCCAGCAGCCTCAGATGGGTTTAAGAAGGGTTTGTCAATGGGTTCCTTGCTGTGCAGCTCGGAATAACCTTCCCTTATAAACGCAGCGGTCCTGAGAGTATTTGCACGGATCAGCTTACGAGTCCTTTTGTTGTTGTT---TTTCCCCTTGCAGAGGAAGAACAAGGGGAAGATGAGGAAATCGATGTCGTTACATTAGcTGAAGcG
KU708798	>Seq172 [organism=Milvus migrans] Milvus migrans [voucher 3LF-2074] v-myc myelocytomatosis viral oncogene-like protein (MYC) gene, partial intron B and exon 3 cds	GCTATCTCTCCTGYGCTCCTCGGAATTACGCAACGTCTTTGCAACTTTTGAAATCAGGGAGCCGGGCTTTGGAGCACGCTCCGTGTGTCCTATTGCACTCGAAGCGTTGCTTCCTTCAAGGAAAGGTTCTTGGGGAAAAGCAGAGTCCAGCAGCCTCAGATGGGTTTAAGAAGGGCTTGTCAATGGGTTCCTTGCTGTGCAGCTCAGAATAACCTTCCCTTATAAACGCAGCGGTCCTGAGAGTATTTGCACGGATCAGCTTACGAGTCCTTTTGTTGTTGTTGTTTTTCCCCTTGCAGAGGAAGAACAAGAGGAAGATGAGGAAATCGATGTCGTTACATTAGCTGAAGCG
KU708799	>Seq173 [organism=Milvus migrans] Milvus migrans [voucher 3LF-2075, allele A] v-myc myelocytomatosis viral oncogene-like protein (MYC) gene, partial intron B and exon 3 cds	GCTATCTCTCCTGTGCTCCTCGGAATTACGCAATGTCTTTGCAACTTTTGAAATCAGGGAGCCGGGCTTTGGAGCACGCTCCGTGTGTCCTATTGCACTAGAAGCGTTGCTTCCTTCAAGGAAAGGCTCTTGGGGGAAAGCAGAGTCCAGCAGCCTCAGATGGGTTTAAGAAGGGTTTGTCAATGGGTTCCTTGCTGTGCAGCTCGGAATAACCTTCCCTTATAAACGCAGCGGTCCTGAGAGTATTTGCACGGATCAGCTTACGAGTCCTTTTGTTGTTGTT---TTTCCCCTTGCAGAGGAAGAACAAGAGGAAGATGAGGAAATCGATGTCGTTACATTAGCTGAAGCG
KU708800	>Seq174 [organism=Milvus migrans] Milvus migrans [voucher 3LF-2075, allele B] v-myc myelocytomatosis viral oncogene-like protein (MYC) gene, partial intron B and exon 3 cds	GCTATCTTTCCTGTGCTCCTCGGAATTACGCAATGTCTTTGCAACTTTTGAAATCAGGGAGCTGGGCTTTGGAGCACGCTCCGTGTGTCCTATTGCACTAGACGCGTTGCTTCCTTCAAGGAAAGGCTCTTGGGGAAAAGCAGAGTCCAGCAGCCTCAGATGGGTTTAAGAAGGGCTTGTCAATGGGTTCCTTGCTGTGCAGCTCAGAATAACCTTCCcTTATAAACGCAGCGGTCCTGAGAGTATTTGCACGGATCAGCTTACGAGTCCTTTTGTTGTTGTTGTTTTTCCCCTTGCAGAGGAAGAACAAGGGGAAGATGAGGAAATCGATGTCGTTACATTAGCTGAAGCG
KU708801	>Seq175 [organism=Milvus migrans] Milvus migrans [voucher 3LF-2076] v-myc myelocytomatosis viral oncogene-like protein (MYC) gene, partial intron B and exon 3 cds	GCTATCTCTCCTGTGCTCCTCGGAATTACGCAAGGTCTTTGCAACTTTTGAAATCAGGGAGCCGGGCTTTGGAGCACGCTCCGTGTGTCCTATTGCACTCGAAGCGTTGCTTCCTTCAAGGAAAGGCTCTTGGGGGAAAGCAGAGTCCAGCAGCCTCAGATGGGTTTAAGAAGGGTTTGTCAATGGGTTCCTTGCTGTGCAGCTCGGAATAACCTTCCCTTATAAACGCAGCGGTCCTGAGAGTATTTGCACGGATCAGCTTACGAGTCCTTTTGTTGTTGTTGTTTTTCCCCTTGCAGAGGAAGAACAAGAGGAAGATGAGGAAATCGATGTCGTTACATTAGCTGAAGCG
KU708802	>Seq176 [organism=Milvus migrans] Milvus migrans [voucher 3LF-2077] v-myc myelocytomatosis viral oncogene-like protein (MYC) gene, partial intron B and exon 3 cds	GCTATCTCTCCTGTGCTCCTCGGAATTACGCAAKGTCTTTGCAACTTTTGAAATCAGGGAGCYGGGCTTTGGAGCACGCTCCGTGTGTCCTATTGCACTCGAAGCGTTGCTTCCTTCAAGGAAAGGCTCTTGGGGRAAAGCAGAGTCCAGCAGCCTCAGATGGGTTTAAGAAGGGTTTGTCAATGGGTTCCTTGCTGTGCAGCTCRGAATAACCTTCCCTTATAAACGCAGCGGTCCTGAGAGTATTTGCACGGATCAGCTTACGAGTCCTTTTGTTGTTGTTGTTTTTCCCCTTGCAGAGGAAGAACAAGAGGAAGATGAGGAAATCGATGTCGTTACATTAGCTGAAGCG
KU708803	>Seq177 [organism=Milvus migrans] Milvus migrans [voucher 3LF-2078] v-myc myelocytomatosis viral oncogene-like protein (MYC) gene, partial intron B and exon 3 cds	GCTATCTCTCCTGCGCTCCTCGGAATTACGCAACGTCTTTGCAACTTTTGAAATCGGGGAGCTGGGCTTTGGAGCACGCTCCGTGTGTCCTATTGCACTCGAAGCGTTGCTTCCTTCAAGGAAAGGCTCTTGGGGGAAAGCAGAGTCCAGCAGCCTCAGATGGGTTTAAGAAGGGCTTGTCAATGGGTTCCTTGCTGTGCAGCTCAGAATAACCTTCCCTTATAAACGCAGCGGTCCTGAGAGTATTTGCACGGATCAGCTTACGAGTCCTTTTGTTGTTGTTGTTTTTCCCCTTGCAGAGGAAGAACAAGAGGAAGATGAGGAAATCGATGTCGTTACATTAGCTGAAGCG
KU708804	>Seq178 [organism=Milvus migrans] Milvus migrans [voucher 3LF-2079, allele A] v-myc myelocytomatosis viral oncogene-like protein (MYC) gene, partial intron B and exon 3 cds	GCTATCTCTCCTGTGCTCCTCGGAATTACGCAATGTCTTTGCAACTTTTGAAATCAGGGAGCTGGGCTTTGGAGCACGCTCCGTGTGTCCTATTGCACTCGAAGCGTTGCTTCCTTCAAGGAAAGGCTCTTGGGGGAAAGCAGAGTCCAGCAGCCTCAGATGGGTTTAAGAAGGGCTTGTCAATGGGTTCCTTGCTGTGCAGCTCAGAATAACCTTCCCTTATAAACGCAGCGGTCCTGAGAGTATTTGCACGGATCAGCTTACGAGTCCTTTTGTTGTTGTTGTTTTTCCCCTTGCAGAGGAAGAACAAGAGGAAGATGAGGAAATCGATGTCGTTACATTAGCTGAAGCG
KU708805	>Seq179 [organism=Milvus migrans] Milvus migrans [voucher 3LF-2079, allele B] v-myc myelocytomatosis viral oncogene-like protein (MYC) gene, partial intron B and exon 3 cds	GCTATCTCTCCTGTGCTCCTCGGAATTACGCAATGTCTTTGCAACTTTTGAAATCAGGGAGCCGGGCTTTGGAGCACGCTCCGTGTGTCCTATTGCACTCGAAGCGTTGCTTCCTTCAAGGAAAGGCTCTTGAGGGAAAGCAGAGTCCAGCAGCCTCAGATGGGTTTAAGAAGGGCTTGTCAATGGGTTCCTTGCTGTGCAGCTCAGAATAACCTTCCCTTATAAACGCAGCGGTCCTGAGAGTATTTGCACGGATCAGCTTACGAGTCCTTTTGTTGTTGTT---TTTCCCCTTGCAGAGGAAGAACAAGAGGAAGATGAGGAAATCGATGTCGTTACATTAGCTGAAGCG
KU708806	>Seq180 [organism=Milvus migrans] Milvus migrans [voucher 3LF-2081] v-myc myelocytomatosis viral oncogene-like protein (MYC) gene, partial intron B and exon 3 cds	GCTATCTCTCCTGTGCTCCTCGGAATTACGCAACGTCTTTGCAACTTTTGAAATCRGGGAGCCGGGCTTTGGAGCACGCTCCGTGTGTCCTATTGCACTCGRAGCGTTGCTTCCTTCAAGGAAAGGYTCTTGGGGRAAAGCAGAGTCCAGCAGCCTCAGATGGGTTTAAGAAGGGYTTGTCAATGGGTTCCTTGCTGTGCAGCTCRGAATAACCTTCCCTTATAAACGCAGCGGTCCTGAGAGTATTTGCACGGATCAGCTTACGAGTCCTTTTGTTGTTGTTGTTTTTCCCCTTGCAGAGGAAGAACAAGAGGAAGATGAGGAAATCGATGTCGTTACATTAGCTGAAGCG
KU708807	>Seq181 [organism=Milvus migrans] Milvus migrans [voucher 3LF-2083] v-myc myelocytomatosis viral oncogene-like protein (MYC) gene, partial intron B and exon 3 cds	GCTATCTCTCCTGCGCTCCTCGGAATTACGCAACGTCTTTGCAACTTTTGAAATCAGGGAGCCGGGCTTTGGAGCACGCTCCGTGTGTCCTATTGCACTCGAAGCGTTGCTTCCTTCAAGGAAAGGTTCTTGGGGAAAAGCAGAGTCCAGCAGCCTCAGATGGGTTTAAGAAGGGCTTGTCAATGGGTTCCTTGCTGTGCAGCTCAGAATAACCTTCCCTTATAAACGCAGCGGTCCTGAGAGTATTTGCACGGATCAGCTTACGAGTCCTTTTGTTGTTGTTGTTTTTCCCCTTGCAGAGGAAGAACAAGAGGAAGATGAGGAAATCGATGTCGTTACATTAGCTGAAGCG
KU708808	>Seq182 [organism=Milvus migrans] Milvus migrans [voucher 3LF-2084] v-myc myelocytomatosis viral oncogene-like protein (MYC) gene, partial intron B and exon 3 cds	GCTATCTCTCCTGTGCTCCTCGGAATTACGCAACGTCTTTGCAACTTTTGAAATCAGGGAGCCGGGCTTTGGAGCACGCTCCGTGTGTCCTATTGCACTCGAAGCGTTGCTTCCTTCAAGGAAAGGCTCTTGGGGGAAAGCGGAGTCCGGCAGCCTCAGATGGGTTTAAGAAGGGCTTGTCAATGGGTTCCTTGCTGTGCAGCTCAGAATAACCTTCCCTTATAAACGCAGCGGTCCTGAGAGTATTTGCACGGATCAGCTTACGAGTCCTTTTGTTGTTGTT---TTTCCCCTTGCAGAGGAAGAACAAGaGGAaGATGAGGAAATCGATGTCGTTACATTAGCTGAAGCG
KU708809	>Seq183 [organism=Milvus migrans] Milvus migrans [voucher 3LF-2086] v-myc myelocytomatosis viral oncogene-like protein (MYC) gene, partial intron B and exon 3 cds	GCTATCTCTCCTGCGCTCCTCGGAATTACGCAACGTCTTTGCAACTTTTGAAATCGGGGAGCTGGGCTTTGGAGCACGCTCCGTGTGTCCTATTGCACTCGAAGCGTTGCTTCCTTCAAGGAAAGGCTCTTGGGGGAAAGCAGAGTCCAGCAGCCTCAGATGGGTTTAAGAAGGGCTTGTCAATGGGTTCCTTGCTGTGCAGCTCAGAATAACCTTCCCTTATAAACGCAGCGGTCCTGAGAGTATTTGCACGGATCAGCTTACGAGTCCTTTTGTTGTTGTTGTTTTTCCCCTTGCAGAGGAAGAACAAGAGGAAGATGAGGAAATCGATGTCGTTACATTAGCTGAAGCG
KU708810	>Seq184 [organism=Milvus migrans] Milvus migrans [voucher 3LF-2091] v-myc myelocytomatosis viral oncogene-like protein (MYC) gene, partial intron B and exon 3 cds	GCTATCTCTCCTGTGCTCCTCGGAATTACGCAACGTCTTTGCAACTTTTGAAATCGGGGAGCCGGGCTTTGGAGCACGCTCCGTGTGTCCTATTGCACTCGAAGCGTTGCTTCCTTCAAGGAAAGGTTCTTGGGGAAAAGCAGAGTCCAGCAGCCTCAGATGGGTTTAAGAAGGGCTTGTCAATGGGTTCCTTGCTGTGCAGCTCAGAATAACCTTCCCTTATAAACGCAGCGGTCCTGAGAGTATTTGCACGGATCAGCTTACGAGTCCTTTTGTTGTTGTTGTTTTTCCCCTTGCAGAGGAAGAACAAGAGGAAGATGAGGAAATCGATGTCGTTACATTAGCTGAAGCG
KU708811	>Seq185 [organism=Milvus migrans] Milvus migrans [voucher 3LF-2092] v-myc myelocytomatosis viral oncogene-like protein (MYC) gene, partial intron B and exon 3 cds	GCTATCTCTCCTGTGCTCCTCGGAATTACGCAACGTCTTTGCAACTTTTGAAATCaGGGAGCCGGGCTTTGGAGCACGCTCCGTGTGTCCTATTGCACTCGAAGCGTTGCTTCCTTCAAGGAAAGGTTCTTGGGGAAAAGCAGAGTCCAGCAGCCTCAGATGGGTTTAAGAAGGGCTTGTCAATGGGTTCCTTGCTGTGCAGCTCAGAATAACCTTCCCTTATAAACGCAGCGGTCCTGAGAGTATTTGCACGGATCAGCTTACGAGTCCTTTTGTTGTTGTTGTTTTTCCCCTTGCAGAGGAAGAACAAGaGGAAGATGAGGAAATCGATGTCGTTACATTAGCTGAAGCG
KU708812	>Seq186 [organism=Milvus migrans] Milvus migrans [voucher 3LF-2093] v-myc myelocytomatosis viral oncogene-like protein (MYC) gene, partial intron B and exon 3 cds	GCTATCTCTCCTGTGCTCCTCGGAATTACGCAACGTCTTTGCAACTTTTGAAATCGGGGAGCCGGGCTTTGGAGCACGCTCCGTGTGTCCTATTGCACTCGAAGCGTTGCTTCCTTCAAGGAAAGGTTCTTGGGGAAAAGCAGAGTCCAGCAGCCTCAGATGGGTTTAAGAAGGGCTTGTCAATGGGTTCCTTGCTGTGCAGCTCAGAATAACCTTCCCTTATAAACGCAGCGGTCCTGAGAGTATTTGCACGGATCAGCTTACGAGTCCTTTTGTTGTTGTTGTTTTTCCCCTTGCAGAGGAAGAACAAGaGGAAGATGAGGAAATCGATGTCGTTACATTAGCTGAAGCG
KU708813	>Seq187 [organism=Milvus migrans] Milvus migrans [voucher 3LF-2096] v-myc myelocytomatosis viral oncogene-like protein (MYC) gene, partial intron B and exon 3 cds	GCTATCTCTCCTGCGCTCCTCGGAATTACGCAACGTCTTTGCAACTTTTGAAATCGGGGAGCCGGGCTTTGGAGCACGCTCCATGTGTCCTATTGCACTCGAAGCGTTGCTTCCTTCAAGGAAAGGCTCTTGGGGGAAAGCGGAGTCCGGCAGCCTCAGATGGGTTTAAGAAGGGCTTGTCAATGGGTTCCTTGCTGTGCAGCTCAGAATAACCTTCCCTTATAAACGCAGCGGTCCTGAGAGTATTTGCACGGATCAGCTTACGAGTCCTTTTGTTGTTGTT---TTTCCCCTTGCAGAGGAAGAACAAGAGGAAGATGAGGAAATCGATGTCGTTACATTAGCTGAAGCG
KU708814	>Seq188 [organism=Milvus migrans] Milvus migrans [voucher 3LF-2098] v-myc myelocytomatosis viral oncogene-like protein (MYC) gene, partial intron B and exon 3 cds	GCTATCTCTCCTGCGCTCCTCGGAATTACGCAACGTCTTTGCAACTTTTGAAATCGGGGAGCCGGGCTTTGGAGCACGCTCCGTGTaTCCTATTGCACTCGAAGCGTTGCTTCCCTCAAGGAAAGGTTCTTGGGGAAAAGCAGAGTCCAGCAGCCTCAGATGGGTTTAAGAAGGGCTTGTCAATGGGTTCCTTGCTGTGCAGCTCAGAATAACCTTCCCTTATAAACGCAGCGGTCCTGAGAGTATTTGCACGGATCAGCTTACGAGTCCTTTTGTTGTTGTTGTTTTTCCCCTTGCAGAGGAAGAACAAGAGGAAGATGAGGAAATCGATGTCGTTaCATTAGCtGAAgCG
KU708815	>Seq189 [organism=Milvus migrans] Milvus migrans [voucher 3LF-2100] v-myc myelocytomatosis viral oncogene-like protein (MYC) gene, partial intron B and exon 3 cds	GCTATCTCTCCTGTGCTCCTCGGAATTACGCAATGTCTTTGCAACTTTTGAAATCAGGGAGCTGGGCTTTGGAGCACGCTCCGTGTGTCCTATTGCACTCGAAGCGTTGCTTCCTTCAAGGAAAGGCTCTTGGGGAAAAGCAGAGTCCAGCAGCCTCAGATGGGTTTAAGAAGGGCTTGTCAATGGGTTCCTTGCTGTGCAGCTCAGAATAACCTTCCCTTATAAACGCAGCGGTCCTGAGAGTATTTGCACGGATCAGCTTACGAGTCCTTTTGTTGTTGTTGTTTTTCCCCTTGCAGAGGAAGAACAAGAGGAWGATGAGGAAATCGATGTCGTTACATTAGCTGAAGCG
KU708816	>Seq190 [organism=Milvus migrans] Milvus migrans [voucher 3LF-2102] v-myc myelocytomatosis viral oncogene-like protein (MYC) gene, partial intron B and exon 3 cds	GCTATCTCTCCTGTGCTCCTCGGAATTACGCAACGTCTTTGCAACTTTTGAAATCAGGGAGCTGGGCTTTGGAGCACGCTCCGTGTGTCCTATTGCACTCGAAGCGTTGCTTCCTTCAAGGAAAGGTTCTTGGGGAAAAGCAGAGTCCAGCAGCCTCAGATGGGTTTAAGAAGGGCTTGTCAATGGGTTCCTTGCTGTGCAGCTCAGAATAACCTTCCCTTATAAACGCAGCGGTCCTGAGAGTATTTGCACGGATCAGCTTACGAGTCCTTTTGTTGTTGTTGTTTTTCCCCTTGCAGAGGAAGAACAAGAGGAAGATGAGGAAATCGATGTCGTTACATTAGCTGAAGCG
KU708817	>Seq191 [organism=Milvus milvus] Milvus milvus [voucher 3LF-2106] v-myc myelocytomatosis viral oncogene-like protein (MYC) gene, partial intron B and exon 3 cds	GCTATCTCTCCTGCGCTCCTCGGAATTACGCAACGTCTTTGCAACTTTTGAAATCGGGGAGCCGGGCTTTGGAGCACGCTCCGTGTGTCCTATTGCACTCGAAGCGTTGCTTCCTTCAAGGAAAGGCTCTTGGGGGAAAGCGGAGTCCGGCAGCCTCAGATGGGTTTAAGAAGGGCTTGTCAATGGGTTCCTTGCTGTGCAGCTCAGAATAACCTTCCCTTATAAACGCAGCGGTCCTGAGAGTATTTGCACGGATCAGCTTACGAGTCCTTTTGTTGTTGTTGTTTTTCCCCTTGCAGAGGAAGAACAAGAGGAAGATGAGGAAATCGATGTCGTTACATTAGCTGAAGcG
KU708818	>Seq192 [organism=Milvus milvus] Milvus milvus [voucher 3LF-2108] v-myc myelocytomatosis viral oncogene-like protein (MYC) gene, partial intron B and exon 3 cds	GCTATCTCTCCTGCGCTCCTCGGAATTACGCAACGTCTTTGCAACTTTTGAAATCGGGGAGCCGGGCTTTGGAGCACGCTCCGTGTGTCCTATTGCACTCGAAGCGTTGCTTCCTTCAAGGAAAGGCTCTTGGGGGAAAGCGGAGTCCGGCAGCCTCAGATGGGTTTAAGAAGGGCTTGTCAATGGGTTCCTTGCTGTGCAGCTCAGAATAACCTTCCCTTATAAACGCAGCGGTCCTGAGAGTATTTGCACGGATCAGCTTACGAGTCCTTTTGTTGTTGTTGTTTTTCCCCTTGCAGAGGAAGAACAAGAGGAAGATGAGGAAATCGATGTCGTTACATTAGCTGAAGCG
KU708819	>Seq193 [organism=Milvus milvus] Milvus milvus [voucher 3LF-2109] v-myc myelocytomatosis viral oncogene-like protein (MYC) gene, partial intron B and exon 3 cds	GCTATCTCTCCTGCGCTCCTCGGAATTACGCAACGTCTTTGCAACTTTTGAAATCGGGGAGCCGGGCTTTGGAGCACGCTCCGTGTGTCCTATTGCACTCGAAGCGTTGCTTCCTTCAAGGAAAGGCTCTTGGGGGAAAGCGGAGTCCGGCAGCCTCAGATGGGTTTAAGAAGGGCTTGTCAATGGGTTCCTTGCTGTGCAGCTCAGAATAACCTTCCCTTATAAACGCAGCGGTCCTGAGAGTATTTGCACGGATCAGCTTACGAGTCCTTTTGTTGTTGTTGTTTTTCCCCTTGCAGAGGAAGAACAAGAGGAAGATGAGGAAATCGATGTCGTTACATTAGCTGAAGCG
KU708820	>Seq194 [organism=Milvus milvus] Milvus milvus [voucher 3LF-2120] v-myc myelocytomatosis viral oncogene-like protein (MYC) gene, partial intron B and exon 3 cds	GCTATCTCTCCTGCGCTCCTCGGAATTACGCAACGTCTTTGCAACTTTTGAAATCGGGGAGCCGGGCTTTGGAGCACGCTCCGTGTGTCCTATTGCACTCGAAGCGTTGCTTCCTTCAAGGAAAGGCTCTTGGGGGAAAGCGGAGTCCGGCAGCCTCAGATGGGTTTAAGAAGGGCTTGTCAATGGGTTCCTTGCTGTGCAGCTCAGAATAACCTTCCCTTATAAACGCAGCGGTCCTGAGAGTATTTGCACGGATCAGCTTACGAGTCCTTTTGTTGTTGTTGTTTTTCCCCTTGCAGAGGAAGAACAAGAGGAAGATGAGGAAATCGATGTCGTTACATTAGCTGAAGCG
KU708821	>Seq195 [organism=Milvus milvus] Milvus milvus [voucher 3LF-2133] v-myc myelocytomatosis viral oncogene-like protein (MYC) gene, partial intron B and exon 3 cds	GCTATCTCTCCTGCGCTCCTCGGAATTACGCAACGTCTTTGCAACTTTTGAAATCGGGGAGCCGGGCTTTGGAGCACGCTCCGTGTGTCCTATTGCACTCGAAGCGTTGCTTCCTTCAAGGAAAGGCTCTTGGGGGAAAGCGGAGTCCGGCAGCCTCAGATGGGTTTAAGAAGGGCTTGTCAATGGGTTCCTTGCTGTGCAGCTCAGAATAACCTTCCCTTATAAACGCAGCGGTCCTGAGAGTATTTGCACGGATCAGCTTACGAGTCCTTTTGTTGTTGTTGTTTTTCCCCTTGCAGAGGAAGAACAAGAGGAAGATGAGGAAATCGATGTCGTTACATTAGCTGAAGCG
KU708822	>Seq196 [organism=Milvus migrans] Milvus migrans [voucher 3LF-2136] v-myc myelocytomatosis viral oncogene-like protein (MYC) gene, partial intron B and exon 3 cds	GCTATCTCTCCTGTGCTCCTCGGAATTACGCAACGTCTTTGCAACTTTTGAAATCAGGGAGCCGGGCTTTGGAGCACGCTCCGTGTGTCCTATTGCACTCGAAGCGTTGCTTCCTTCAAGGAAAGGTTCTTGGGGAAAAGCAGAGTCCAGCAGCCTCAGATGGGTTTAAGAAGGGCTTGTCAATGGGTTCCTTGCTGTGCAGCTCAGAATAACCTTCCCTTATAAACGCAGCGGTCCTGAGAGTATTTGCACGGATCAGCTTACGAGTCCTTTTGTTGTTGTTGTTTTTCCCCTTGCAGAGGAAGAACAAGaGGAAGATGAGGAAATCGATGTCGTTACATTAGCTGAAGCG
KU708823	>Seq197 [organism=Milvus migrans] Milvus migrans [voucher 3LF-2138] v-myc myelocytomatosis viral oncogene-like protein (MYC) gene, partial intron B and exon 3 cds	GCTATCTCTCCTGYGCTCCTCGGAATTACGCAACGTCTTTGCAACTTTTGAAATCRGGGAGCCGGGCTTTGGAGCACGCTCCGTGTGTCCTATTGCACTCGAAGCGTTGCTTCCTTCAAGGAAAGGYTCTTGGGGRAAAGCAGAGTCCAGCAGCCTCAGATGGGTTTAAGAAGGGCTTGTCAATGGGTTCCTTGCTGTGCAGCTCAGAATAACCTTCCCTTATAAACGCAGCGGTCCTGAGAGTATTTGCACGGATCAGCTTACGAGTCCTTTTGTTGTTGTTGTTTTTCCCCTTGCAGAGGAAGAACAAGAGGAAGATGAGGAAATCGATGTCGTTACATTAGCTGAAGCG
KU708824	>Seq198 [organism=Milvus migrans] Milvus migrans [voucher 3LF-2139] v-myc myelocytomatosis viral oncogene-like protein (MYC) gene, partial intron B and exon 3 cds	GCTATCTCTCCTGTGCTCCTCGGAATTACGCAACGTCTTTGCAACTTTTGAAATCAGGGAGCCGGGCTTTGGAGCACGCTCCGTGTGTCCTATTGCACTCGAAGCGTTGCTTCCTTCAAGGAAAGGCTCTTGGGGGAAAGCAGAGTCCAGCAGCCTCAGATGGGTTTAAGAAGGGCTTGTCAATGGGTTCCTTGCTGTGCAGCTCAGAATAACCTTCCCTTATAAACGCAGCGGTCCTGAGAGTATTTGCACGGATCAGCTTACGAGTCCTTTTGTTGTTGTTGTTTTTCCCCTTGCAGAGGAAGAACAAGAGGAAGATGAGGAAATCGATGTCGTTACATTAGCTGAAGCG
KU708825	>Seq199 [organism=Milvus migrans] Milvus migrans [voucher 3LF-2141, allele B] v-myc myelocytomatosis viral oncogene-like protein (MYC) gene, partial intron B and exon 3 cds	GCTATCTCTCCTGTGCTCCTCGGAATTACGCAACGTCTTTGCAACTTTTGAAATCGGGGAGCCGGGCTTTGGAGCACGCTCCGTGTGTCCTATTGCACTCGAAGCGTTGCTTCCTTCAAGGAAAGGCTCTTGAGGGAAAGCAGAGTCCAGCAGCCTCAGATGGGTTTAAGAAGGGCTTGTCAATGGGTTCCTTGCTGTGCAGCTCAGAATAACCTTCCCTTATAAACGCAGCGGTCCTGAGAGTATTTGCACGGATCAGCTTACGAGTCCTTTTGTTGTTGTT---TTTCCCCTTGCAGAGGAAGAACAAGAGGAAGATGAGGAAATCGaTGTCGTTACATTAGCtGAAGCG
KU708826	>Seq200 [organism=Milvus migrans] Milvus migrans [voucher 3LF-2141, allele A] v-myc myelocytomatosis viral oncogene-like protein (MYC) gene, partial intron B and exon 3 cds	GCTATCTCTCCTGCGCTCCTCGGAATTACGCAACGTCTTTGCAACTTTTGAAATCGGGGAGCTGGGCTTTGGAGCACGCTCCGTGTGTCCTATTGCACTCGAAGCGTTGCTTCCTTCAAGGAAAGGTTCTTGGGGGAAAGCAGAGTCCAGCAGCCTCAGATGGGTTTAAGAAGGGCTTGTCAATGGGTTCCTTGCTGTGCAGCTCAGAATAACCTTCCCTTATAAACGCAGCGGTCCTGAGAGTATTTGCACGGATCAGCTTACGAGTCCTTTTGTTGTTGTTGTTTTTCCCCTTGCAGAGGAAGAACAAGAGGAAGATGAGGAAATCGAtGTCGTTACATTAGcTGAAGCG
KU708827	>Seq201 [organism=Milvus migrans] Milvus migrans [voucher 3LF-2145] v-myc myelocytomatosis viral oncogene-like protein (MYC) gene, partial intron B and exon 3 cds	GCTATCTCTCCTGTGCTCCTCGGAATTACGCAACGTCTTTGCAACTTTTGAAATCGGGGAGCCGGGCTTTGGAGCACGCTCCGTGTGTCCTATTGCACTCGAAGCGTTGCTTCCTTCAAGGAAAGGCTCTTGGGGGAAAGCAGAGTCCAGCAGCCTCAGATGGGTTTAAGAAGGGCTTGTCAATGGGTTCCTTGCTGTGCAGCTCAGAATAACCTTCCCTTATAAACGCAGCGGTCCTGAGAGTATTTGCACGGATCAGCTTACGAGTCCTTTTGTTGTTGTT---TTTCCCCTTGCAGAGGAAGAACAAGAGGAAGATGAGGAAATCGATGTCGTTACATTAGCTGAAGCG
KU708828	>Seq202 [organism=Milvus migrans] Milvus migrans [voucher 3LF-2153] v-myc myelocytomatosis viral oncogene-like protein (MYC) gene, partial intron B and exon 3 cds	GCTATCTCTCCTGCGCTCCTCGGAATTACGCAACGTCTTTGCAACTTTTGAAATCGGGGAGCTGGGCTTTGGAGCACGCTCCGTGTGTCCTATTGCACTCGAAGCGTTGCTTCCTTCAAGGAAAGGCTCTTGGGGGAAAGCAGAGTCCAGCAGCCTCAGATGGGTTTAAGAAGGGCTTGTCAATGGGTTCCTTGCTGTGCAGCTCGGAATAACCTTCCCTTATAAACGCAGCGGTCCTGAGAGTATTTGCACGGATCAGCTTACGAGTCCTTTTGTTGTTGTTGTTTTTCCCCTTGCAGAGGAAGAACAAGAGGAAGATGAGGAAATCGATGTCGTTACATTAGCTGAAGCG
KU708829	>Seq203 [organism=Milvus migrans] Milvus migrans [voucher 3LF-2154] v-myc myelocytomatosis viral oncogene-like protein (MYC) gene, partial intron B and exon 3 cds	GCTATCTCTCCTGTGCTCCTCGGAATTACGCAACGTCTTTGCAACTTTTGAAATCAGGGAGCCGGGCTTTGGAGCACGCTCCGTGTGTCCTATTGCACTCGAAGCGTTGCTTCCTTCAAGGAAAGGTTCTTGGGGAAAAGCAGAGTCCAGCAGCCTCAGATGGGTTTAAGAAGGGCTTGTCAATGGGTTCCTTGCTGTGCAGCTCAGAATAACCTTCCCTTATAAACGCAGCGGTCCTGAGAGTATTTGCACGGATCAGCTTACGAGTCCTTTTGTTGTTGTTGTTTTTCCCCTTGCAGAGGAAGAACAAGAGGAAGATGAGGAAATCGATGTCGTTACATTAGCTGAAGCG
KU708830	>Seq204 [organism=Milvus migrans] Milvus migrans [voucher 3LF-2163] v-myc myelocytomatosis viral oncogene-like protein (MYC) gene, partial intron B and exon 3 cds	GCTATCTCTCCTGCGCTCCTCGGAATTACGCAACGTCTTTGCAACTTTTGAAATCGGGGAGCCGGGCTTTGGAGCACGCTCCGTGTGTCCTATTGCACTCGAAGCGTTGCTTCCTTCAAGGAAAGGCTCTTGGGGGAAAGCGGAGTCCGGCAGCCTCAGATGGGTTTAAGAAGGGCTTGTCAATGGGTTCCTTGCTGTGCAGCTCAGAATAACCTTCCCTTATAAACGCAGCGGTCCTGAGAGTATTTGCACGGATCAGCTTACGAGTCCTTTTGTTGTTGTTGTTTTTCCCCTTGCAGAGGAAGAACAAGAGGAAGATGAGGAAATCGATGTCGTTACATTAGCTGAAGCG
KU708831	>Seq205 [organism=Milvus migrans] Milvus migrans [voucher 3LF-2165] v-myc myelocytomatosis viral oncogene-like protein (MYC) gene, partial intron B and exon 3 cds	GCTATCTCTCCTGTGCTCCTCGGAATTACGCAACGTCTTTGCAACTTTTGAAATCAGGGAGCCGGGCTTTGGAGCACGCTCCGTGTGTCCTATTGCACTCGAAGCGTTGCTTCCTTCAAGGAAAGGTTCTTGGGGAAAAGCAGAGTCCAGCAGCCTCAGATGGGTTTAAGAAGGGCTTGTCAATGGGTTCCTTGCTGTGCAGCTCAGAATAACCTTCCCTTATAAACGCAGCGGTCCTGAGAGTATTTGCACGGATCAGCTTACGAGTCCTTTTGTTGTTGTTGTTTTTCCCCTTGCAGAGGAAGAACAAGAGGAAGATGAGGAAATCGATGTCGTTACATTAGCTGAAGCG
KU708832	>Seq206 [organism=Milvus migrans] Milvus migrans [voucher 3LF-2169] v-myc myelocytomatosis viral oncogene-like protein (MYC) gene, partial intron B and exon 3 cds	GCTATCTCTCCTGcGCTCCTCGGAATTACGCAACGTCTTTGCAACTTTTGAAATCGGGGAGCcGGGCTTTGGAGCACGCTCCGTGTGTCCTATTGCACTCGAAGCGTTGCTTCCTTCAAGGAAAGGYTCTTGGGGRAAAGCRGAGTCCRGCAGCCTCAGATGGGTTTAAGAAGGGCTTGTCAATGGGTTCCTTGCTGTGCAGCTCAGAATAACCTTCCCTTATAAACGCAGCGGTCCTGAGAGTATTTGCACGGATCAGCTTACGAGTCCTTTTGTTGTTGTTGTTTTTCCCCTTGCAGAGGAAGAACAAGAGGAAGATGAGGAAATCGATGTCGTTACATTAGCTGAAGCG
KU708833	>Seq207 [organism=Milvus migrans] Milvus migrans [voucher 3LF-2171] v-myc myelocytomatosis viral oncogene-like protein (MYC) gene, partial intron B and exon 3 cds	GCTATCTCTCCTGCGCTCCTCGGAATTACGCAACGTCTTTGCAACTTTTGAAATCGGGGAGCCGGGCTTTGGAGCACGCTCCGTGTGTCCTATTGCACTCGAAGCGTTGCTTCCTTCAAGGAAAGGCTCTTGGGGGAAAGCGGAGTCCGGCAGCCTCAGATGGGTTTAAGAAGGGCTTGTCAATGGGTTCCTTGCTGTGCAGCTCAGAATAACCTTCCCTTATAAACGCAGCGGTCCTGAGAGTATTTGCACGGATCAGCTTACGAGTCCTTTTGTTGTTGTT---TTTCCCCTTGCAGAGGAAGAACAAGAGGAAGATGAGGAAATCGATGTCGTTACATTAGCTGAAGCG
KU708834	>Seq208 [organism=Milvus migrans] Milvus migrans [voucher 3LF-2173] v-myc myelocytomatosis viral oncogene-like protein (MYC) gene, partial intron B and exon 3 cds	GCTATCTCTCCTGTGCTCCTCGGAATTACGCAACGTCTTTGCAACTTTTGAAATCGGGGAGCCGGGCTTTGGAGCACGCTCCGTGTGTCCTATTGCACTCGAAGCGTTGCTTCCTTCAAGGAAAGGCTCTTGGGGGAAAGCAGAGTCCAGCAGCCTCAGATGGGTTTAAGAAGGGCTTGTCAATGGGTTCCTTGCTGTGCAGCTCAGAATAACCTTCCCTTATAAACGCAGCGGTCCTGAGAGTATTTGCACGGATCAGCTTACGAGTCCTTTTGTTGTTGTTGTTTTTCCCCTTGCAGAGGAAGAACAAGAGGAAGATGAGGAAATCGATGTCGTTACATTAGCTGAAGCG
KU708835	>Seq209 [organism=Milvus migrans] Milvus migrans [voucher 3LF-2174] v-myc myelocytomatosis viral oncogene-like protein (MYC) gene, partial intron B and exon 3 cds	GCTATCTCTCCTGCGCTCCTCGGAATTACGCAACGTCTTTGCAACTTTTGAAATCGGGGAGCTGGGCTTTGGAGCACGCTCCGTGTGTCCTATTGCACTCGAAGCGTTGCTTCCTTCAAGGAAAGGCTCTTGGGGGAAAGCAGAGTCCAGCAGCCTCAGATGGGTTTAAGAAGGGCTTGTCAATGGGTTCCTTGCTGTGCAGCTCGGAATAACCTTCCCTTATAAACGCAGCGGTCCTGAGAGTATTTGCACGGATCAGCTGACGAGTCCTTTTGTTGTTGTTGTTTTTCCCCTTGCAGAGGAAGAACAAGAGGAAGATGAGGAAATCGATGTCGTTACATTAGCTGAAGCG
